# Supplementary material for: Ethylene-independent signaling by the ethylene precursor ACC in Arabidopsis ovular pollen tube attraction
Source: Nat Commun. 2020 Aug 14;11:4082. doi: 10.1038/s41467-020-17819-9 (PMC7429864; doi:10.1038/s41467-020-17819-9)
Supplement: Supplementary file 6 — Source Data [file 41467_2020_17819_MOESM6_ESM.zip]

Archive with 12 entries (11 files):
- Raw data submitted-updated 07.13.20-NC/
- Raw data submitted-updated 07.13.20-NC/Fig.1.xlsx
- Raw data submitted-updated 07.13.20-NC/Fig.2.xlsx
- Raw data submitted-updated 07.13.20-NC/Fig.3-new-04.24.20.xlsx
- Raw data submitted-updated 07.13.20-NC/Supplementary Fig.1.xlsx
- Raw data submitted-updated 07.13.20-NC/Supplementary Fig.2.xlsx
- Raw data submitted-updated 07.13.20-NC/Supplementary Fig.3.xlsx
- Raw data submitted-updated 07.13.20-NC/Supplementary Fig.4.xlsx
- Raw data submitted-updated 07.13.20-NC/Supplementary Fig.7.xlsx
- Raw data submitted-updated 07.13.20-NC/Supplementary Fig.8-new-07.13.20.xlsx
- Raw data submitted-updated 07.13.20-NC/Supplementary Fig.9.xlsx
- Raw data submitted-updated 07.13.20-NC/Table-1.xlsx
