# Supplementary material for: Ethylene-independent signaling by the ethylene precursor ACC in Arabidopsis ovular pollen tube attraction
Source: Nat Commun. 2020 Aug 14;11:4082. doi: 10.1038/s41467-020-17819-9 (PMC7429864; doi:10.1038/s41467-020-17819-9)
Supplement: Supplementary file 6 — Source Data [file 41467_2020_17819_MOESM6_ESM.zip › Raw data submitted-updated 07.13.20-NC/Fig.1.xlsx]

## Sheet: Fig1b
All the siliques are got from the main stem, middle position (50% humidity, 16hr light)
acs hextuple (n=5)
	fertile	aborted	sterile	Total ovule number	Silique length (cm)
1	64	0	3	67	1.68
2	66	0	1	67	1.87
3	50	0	8	58	1.68
4	63	1	2	66	1.69
5	69	0	2	71	1.82
Average	62.4	0.2	3.2	65.8	1.748
Average (%)	0.948328	0.00303951	0.0486322
Pollen tube turning%	0.951368
acs octuple-Theologis lab (n=5)
	fertile	aborted	sterile	Total ovule number	Silique length (cm)
1	35	1	15	51	1.37
2	34	6	11	51	1.43
3	19	2	24	45	1.13
4	18	6	24	48	1.23
5	21	2	23	46	1.04
Average	25.4	3.4	19.4	48.2	1.24
Average (%)	0.526971	0.0705394	0.40249
Pollen tube turning%	0.59751
Second allele of acs octuple-#18 Chang lab (n=6)
	fertile	aborted	sterile	Total ovule number	Silique length (cm)
1	40	0	20	60	1.4
2	35	0	29	64	1.33
3	32	0	30	62	1.33
4	32	0	31	63	1.34
5	19	12	29	60	1.34
6	28	0	33	61	1.35
Average	31	2	28.6667	61.6667	1.34833
Average (%)	0.502703	0.0324324	0.464865
Pollen tube turning%	0.535135
Second allele of acs octuple-#13 (n=5)
	fertile	aborted	sterile	Total ovule number	Silique length (cm)
1	22	0	31	53	1.26
2	21	1	36	58	1.29
3	28	9	22	59	1.54
4	30	2	21	53	1.44
5	18	2	36	56	1.21
Average	23.8	2.8	29.2	55.8	1.348
Average (%)	0.426523	0.0501792	0.523297
Pollen tube turning%	0.476703
Second allele of acs octuple-#15 (n=5)
	fertile	aborted	sterile	Total ovule number	Silique length (cm)
1	33	0	24	57	1.31
2	24	1	30	55	1.2
3	29	0	28	57	1.27
4	26	0	30	56	1.25
5	19	1	40	60	1.14
Average	26.2	0.4	30.4	57	1.234
Average (%)	0.459649	0.00701754	0.533333
Pollen tube turning%	0.466667
Second allele of acs octuple-#4 Chang lab (n=5)
	fertile	aborted	sterile	Total ovule number	Silique length (cm)
1	11	2	44	57	1.23
2	17	0	38	55	1.18
3	15	0	42	57	1.11
4	14	0	41	55	1.1
5	13	2	40	55	1.12
Average	14	0.8	41	55.8	1.148
Average (%)	0.250896	0.0143369	0.734767
Pollen tube turning%	0.265233

## Sheet: Fig1c
Handcrossing results to determin the defects is from sporophyte or gametophyte
amiR/+♀ X -/- ♂ (WT pollen) n=10
Silique Name (10 pods)	amiR/- (seeds number)	-/- (seeds number)	Total seeds number	amiR/+ (%)
1-2	15	14	29	0.517241
2-2	14	10	24	0.583333
3-2	9	15	24	0.375
4-2	6	16	22	0.272727
1-3	11	13	24	0.458333
2-3	9	15	24	0.375
3-3	12	17	29	0.413793
4-3	13	13	26	0.5
3-6	10	12	22	0.454545
1-5	13	13	26	0.5
SUM	112	138	250	0.448
-/-♀(WT) X amiR/- ♂ n=10
Silique Name (10 pods)	amiR/- (seeds number)	-/- (seeds number)	Total seeds number	amiR/+ (%)
1-2	14	17	31	0.451613
2-2	10	19	29	0.344828
3-2	19	23	42	0.452381
4-2	6	11	17	0.352941
1-3	24	24	48	0.5
2-3	21	31	52	0.403846
3-3	22	21	43	0.511628
4-3	25	19	44	0.568182
3-4	16	22	38	0.421053
4-5	24	25	49	0.489796
SUM	181	212	393	0.46056
Data summary (statistical analysis)
♀	♂	Offspring		Probability (chi-square)
		-/-	amiR/-
-/-	amiR/-	212	181	P > 0.1
amiR/-	-/-	138	112	P > 0.1
Analysis F1-self progeny
amiR/-♀ X amiR/- ♂ (self-progeny)
Pod Name	amiR/- or amiR/amiR (seeds number)	-/- (seeds number)	Total Seeds Number	acs/+ (%)
Line 1-1	21	7	28	0.75
Line 2-1	16	4	20	0.8
Line 3-1	13	7	20	0.65
Line 4-1	21	10	31	0.677419
SUM	71	28	99	0.717172
P value (chi square):0.25-0.5

## Sheet: Fig1d
LAT52:GUS pollination-ovule number scoring
Col-0♀ x GUS (WT)♂ n=12
	Date	The number of total ovules	The number of blue dots	Percentage (%)
1	10.09.2018-1	43	41	0.953488
2	10.09.2018-2	50	45	0.9
3	10.09.2018-3	55	53	0.963636
4	10.09.2018-4	61	59	0.967213
5	10.29.2018-1	46	43	0.934783
6	10.29.2018-2	50	46	0.92
7	10.29.2018-3	47	46	0.978723
8	11.14.2018-1	43	42	0.976744
9	11.14.2018-2	51	48	0.941176
10	11.14.2018-3	52	48	0.923077
11	11.14.2018-4	55	48	0.872727
12	11.14.2018-5	53	49	0.924528
Average		50.5	47.3333	0.938008
SD of percentage				0.0321406
acs oct♀ x GUS (WT)♂ n=19
	Date	The number of total ovules	The number of blue dots	Percentage (%)
1	10.12.2018-1	37	17	0.459459
2	10.12.2018-2	40	15	0.375
3	10.12.2018-3	35	10	0.285714
4	10.12.2018-4	46	13	0.282609
5	10.12.2018-5	45	8	0.177778
6	10.24.2018-1	36	10	0.277778
7	11.01.2018-1	40	17	0.425
8	11.01.2018-2	37	10	0.27027
9	11.01.2018-3	38	20	0.526316
10	11.01.2018-4	36	16	0.444444
11	11.01.2018-5	31	19	0.612903
12	11.01.2018-6	43	22	0.511628
13	11.09.2018-1	33	20	0.606061
14	11.09.2018-2	42	29	0.690476
15	11.09.2018-3	31	15	0.483871
16	11.09.2018-4	42	24	0.571429
17	11.09.2018-5	35	16	0.457143
18	11.09.2018-6	35	17	0.485714
19	11.09.2018-7	41	32	0.780488
Average		38.0526	17.3684	0.459162
SD of percentage				0.15646
