# Supplementary material for: Ethylene-independent signaling by the ethylene precursor ACC in Arabidopsis ovular pollen tube attraction
Source: Nat Commun. 2020 Aug 14;11:4082. doi: 10.1038/s41467-020-17819-9 (PMC7429864; doi:10.1038/s41467-020-17819-9)
Supplement: Supplementary file 6 — Source Data [file 41467_2020_17819_MOESM6_ESM.zip › Raw data submitted-updated 07.13.20-NC/Fig.2.xlsx]

## Sheet: Fig2h
SC data-LURE1.2-eGFP WT vs hex vs oct
n=9	Synergid cell	Filiform apparatus	Micropyle end	Undetermined	Total ovule	SC%	FA%	Mp%		Synergid cell%				Statistical analysis
Col-0-1	5	8	2	17	15	0.333333	0.533333	0.133333		1-Col-0	2-hex	3-octuple		Table Analyzed	SC-LURE1.2-eGFP
Col-0-2	7	9	3	8	19	0.368421	0.473684	0.157895		0.333333	0.214286	0.964286		Data sets analyzed	A-C
Col-0-3	20	8	3	16	31	0.645161	0.258065	0.0967742		0.368421	0.714286	0.833333
Col-0-4	6	5	7	12	18	0.333333	0.277778	0.388889		0.645161	0.0909091	0.714286		ANOVA summary
Col-0-5	8	8	4	8	20	0.4	0.4	0.2		0.333333	0.833333	0.615385		F	12.42
Col-0-6	7	11	4	6	22	0.318182	0.5	0.181818		0.4	0.192308	0.6875		P value	0.0002
Col-0-7	11	15	1	8	27	0.407407	0.555556	0.037037		0.318182	0.6	0.833333		P value summary	***
Col-0-8	11	11	2	14	24	0.458333	0.458333	0.0833333		0.407407	0.478261	0.7		Significant diff. among means (P < 0.05)?	Yes
Col-0-9	9	13	1	18	23	0.391304	0.565217	0.0434783		0.458333	0.454545	0.84		R square	0.4984
Sum	84	88	27	107	199	0.406164	0.446885	0.146951	Mean	0.391304	0	0.846154
Percentage	0.422111	0.442211	0.135678			0.0999223	0.113691	0.107367	SD			0.529412		Brown-Forsythe test
Percentage(include nd.)	0.27451	0.287582	0.0882353	0.349673										F (DFn, DFd)	5.464 (2, 25)
														P value	0.0107
n=10	Synergid cell	Filiform apparatus	Micropyle end	Undetermined	Total ovule	SC%	FA%	Mp%						P value summary	*
hex-1	3	9	2	15	14	0.214286	0.642857	0.142857						Are SDs significantly different (P < 0.05)?	Yes
hex-2	20	8	0	2	28	0.714286	0.285714	0
hex-3	1	8	2	24	11	0.0909091	0.727273	0.181818						Bartlett's test
hex-4	30	6	0	5	36	0.833333	0.166667	0						Bartlett's statistic (corrected)	10.66
hex-5	5	15	6	19	26	0.192308	0.576923	0.230769						P value	0.0048
hex-6	18	11	1	7	30	0.6	0.366667	0.0333333						P value summary	**
hex-7	11	11	1	10	23	0.478261	0.478261	0.0434783						Are SDs significantly different (P < 0.05)?	Yes
hex-8	10	9	3	15	22	0.454545	0.409091	0.136364
hex-9	0	2	9	21	11	0	0.181818	0.818182						ANOVA table	SS	DF	MS	F (DFn, DFd)	P value
hex-10	9	8	0	11	17	0.529412	0.470588	0						Treatment (between columns)	0.8507	2	0.4253	F (2, 25) = 12.42	P=0.0002
Sum	107	87	24	129	218	0.410734	0.430586	0.15868	Mean					Residual (within columns)	0.8562	25	0.03425
Percentage	0.490826	0.399083	0.110092			0.275764	0.187215	0.246294	SD					Total	1.707	27
Percentage(include nd.)	0.308357	0.25072	0.0691643	0.371758
														Normality of Residuals
n=9	Synergid cell	Filiform apparatus	Micropyle end	Undetermined	Total ovule	SC%	FA%	Mp%						Test name	Statistics	P value	Passed normality test (alpha=0.05)?	P value summary
octuple-1	27	1	0	2	28	0.964286	0.0357143	0						Anderson-Darling (A2*)	0.3229	0.5108	Yes	ns
octuple-2	15	2	1	2	18	0.833333	0.111111	0.0555556						D'Agostino-Pearson omnibus (K2)	1.005	0.6049	Yes	ns
octuple-3	10	3	1	10	14	0.714286	0.214286	0.0714286						Shapiro-Wilk (W)	0.9804	0.8597	Yes	ns
octuple-4	8	4	1	9	13	0.615385	0.307692	0.0769231						Kolmogorov-Smirnov (distance)	0.1308	0.1	Yes	ns
octuple-5	11	5	0	8	16	0.6875	0.3125	0
octuple-6	5	1	0	14	6	0.833333	0.166667	0						Data summary
octuple-7	7	3	0	8	10	0.7	0.3	0						Number of treatments (columns)	3
octuple-8	21	3	1	4	25	0.84	0.12	0.04						Number of values (total)	28
octuple-9	11	1	1	6	13	0.846154	0.0769231	0.0769231
Sum	115	23	5	63	143	0.781586	0.182766	0.0356478	Mean
Percentage	0.804196	0.160839	0.034965			0.108384	0.105673	0.0356824	SD
Percentage(include nd.)	0.558252	0.11165	0.0242718	0.305825										Table Analyzed	SC-LURE1.2-eGFP
														Brown-Forsythe ANOVA test
														F* (DFn, DFd)	13.40 (2.000, 14.52)
														P value	0.0005
														P value summary	***
														Significant diff. among means (P < 0.05)?	Yes
														Welch's ANOVA test
														W (DFn, DFd)	29.69 (2.000, 15.92)
														P value	<0.0001
														P value summary	****
														Significant diff. among means (P < 0.05)?	Yes
														Data summary
														Number of treatments (columns)	3
														Number of values (total)	28
														Number of families	1
														Number of comparisons per family	3
														Alpha	0.05
														Tamhane's T2 multiple comparisons test	Mean Diff.	95.00% CI of diff.	Significant?	Summary	Adjusted P Value
														WT vs. acs hex	-0.002333	-0.2625 to 0.2578	No	ns	>0.9999	A-B
														WT vs. acs oct	-0.3744	-0.5054 to -0.2435	Yes	****	<0.0001	A-C
														acs hex vs. acs oct	-0.3721	-0.6331 to -0.1112	Yes	**	0.0058	B-C
														Test details	Mean 1	Mean 2	Mean Diff.	SE of diff.	n1	n2	t	DF
														WT vs. acs hex	0.4067	0.409	-0.002333	0.09345	9	10	0.02497	11.64
														WT vs. acs oct	0.4067	0.7811	-0.3744	0.04914	9	9	7.619	15.97
														acs hex vs. acs oct	0.409	0.7811	-0.3721	0.09404	10	9	3.957	11.88

## Sheet: Fig2i
SC data-LURE1.2-eGFP oct-water vs ACC
n=9	SC	FA	Mp	Und.	Total ovule	SC%	FA%	Mp%		Synergid cell%			Statistical analysis
oct-Control-1	18	6	4	6	28	0.642857	0.214286	0.142857		1-control	2-ACC			Water	ACC
oct-Control-2	6	7	1	16	14	0.428571	0.5	0.0714286		0.642857	0.318182		Test for normal distribution
oct-Control-3	6	1	2	9	9	0.666667	0.111111	0.222222		0.428571	0.321429		Anderson-Darling test
oct-Control-4	9	6	4	10	19	0.473684	0.315789	0.210526		0.666667	0.375		A2*	0.1441	0.329
oct-Control-5	22	6	0	6	28	0.785714	0.214286	0		0.473684	0.173913		P value	0.949	0.4357
oct-Control-6	11	6	3	11	20	0.55	0.3	0.15		0.785714	0.28125		Passed normality test (alpha=0.05)?	Yes	Yes
oct-Control-7	15	9	4	9	28	0.535714	0.321429	0.142857		0.55	0.5		P value summary	ns	ns
oct-Control-8	9	5	9	11	23	0.391304	0.217391	0.391304		0.535714	0.235294
oct-Control-9	7	5	0	13	12	0.583333	0.416667	0		0.391304	0.269231		D'Agostino & Pearson test
Sum	103	51	27	91	181	0.561983	0.290107	0.147911	Mean	0.583333	0.25		K2	0.3353	3.927
Percentage	0.569061	0.281768	0.149171			0.124283	0.117599	0.121626	SD				P value	0.8457	0.1404
													Passed normality test (alpha=0.05)?	Yes	Yes
n=9	SC	FA	Mp	Und.	Total ovule	SC%	FA%	Mp%					P value summary	ns	ns
oct-ACC-1	7	10	5	4	22	0.318182	0.454545	0.227273
oct-ACC-2	9	12	7	10	28	0.321429	0.428571	0.25					Shapiro-Wilk test
oct-ACC-3	9	8	7	3	24	0.375	0.333333	0.291667					W	0.9769	0.9336
oct-ACC-4	4	15	4	5	23	0.173913	0.652174	0.173913					P value	0.9463	0.5168
oct-ACC-5	9	16	7	3	32	0.28125	0.5	0.21875					Passed normality test (alpha=0.05)?	Yes	Yes
oct-ACC-6	15	13	2	1	30	0.5	0.433333	0.0666667					P value summary	ns	ns
oct-ACC-7	4	12	1	3	17	0.235294	0.705882	0.0588235
oct-ACC-8	7	16	3	8	26	0.269231	0.615385	0.115385					Kolmogorov-Smirnov test
oct-ACC-9	5	12	3	8	20	0.25	0.6	0.15					KS distance	0.09847	0.1986
Sum	69	114	39	45	222	0.3027	0.524803	0.172497	Mean				P value	>0.1000	>0.1000
Percentage	0.310811	0.513514	0.175676			0.0936965	0.123851	0.0815778	SD				Passed normality test (alpha=0.05)?	Yes	Yes
													P value summary	ns	ns
													Number of values	9	9
													Table Analyzed	SC-oct-ACC vs water
													Column B	ACC
													vs.	vs.
													Column A	Water
													Unpaired t test
													P value	0.0001
													P value summary	***
													Significantly different (P < 0.05)?	Yes
													One- or two-tailed P value?	Two-tailed
													t, df	t=4.998, df=16
													How big is the difference?
													Mean of column A	0.562
													Mean of column B	0.3027
													Difference between means (B - A) ± SEM	-0.2593 ± 0.05188
													95% confidence interval	-0.3693 to -0.1493
													R squared (eta squared)	0.6095
													F test to compare variances
													F, DFn, Dfd	1.759, 8, 8
													P value	0.4415
													P value summary	ns
													Significantly different (P < 0.05)?	No
													Data analyzed
													Sample size, column A	9
													Sample size, column B	9

## Sheet: Fig2j
SC data-LURE1.2-eGFP oct-AIR vs C2H4
n=10	SC	FA	Mp	Und.	Total ovule	SC%	FA%	Mp%		Synergid cell%			Statistical analysis
oct-AIR-1	9	6	1	12	16	0.5625	0.375	0.0625		1-AIR	2-ethylene			AIR	Ethylene
oct-AIR-2	17	3	0	15	20	0.85	0.15	0		0.5625	0.78125		Test for normal distribution
oct-AIR-3	12	9	2	9	23	0.521739	0.391304	0.0869565		0.85	0.857143		Anderson-Darling test
oct-AIR-4	19	5	2	4	26	0.730769	0.192308	0.0769231		0.521739	0.888889		A2*	0.5027	0.6899
oct-AIR-5	20	3	2	11	25	0.8	0.12	0.08		0.730769	0.777778		P value	0.1552	0.0489
oct-AIR-6	9	2	0	12	11	0.818182	0.181818	0		0.8	0.625		Passed normality test (alpha=0.05)?	Yes	No
oct-AIR-7	20	6	1	4	27	0.740741	0.222222	0.037037		0.818182	0.8		P value summary	ns	*
oct-AIR-8	19	2	2	8	23	0.826087	0.0869565	0.0869565		0.740741	0.85
oct-AIR-9	12	7	1	10	20	0.6	0.35	0.05		0.826087	0.833333		D'Agostino & Pearson test
oct-AIR-10	9	2	4	11	15	0.6	0.133333	0.266667		0.6	0.884615		K2	3.334	2.819
Sum	146	45	15	96	206	0.705002	0.220294	0.074704	Mean	0.6	0.619048		P value	0.1888	0.2442
Percentage	0.708738	0.218447	0.0728155			0.122658	0.111858	0.0749239	SD				Passed normality test (alpha=0.05)?	Yes	Yes
													P value summary	ns	ns
n=10	SC	FA	Mp	Und.	Total ovule	SC%	FA%	Mp%
oct-ethylene-1	25	5	2	7	32	0.78125	0.15625	0.0625					Shapiro-Wilk test
oct-ethylene-2	12	0	2	17	14	0.857143	0	0.142857					W	0.8881	0.8342
oct-ethylene-3	8	0	1	16	9	0.888889	0	0.111111					P value	0.1612	0.0376
oct-ethylene-4	14	3	1	15	18	0.777778	0.166667	0.0555556					Passed normality test (alpha=0.05)?	Yes	No
oct-ethylene-5	10	3	3	7	16	0.625	0.1875	0.1875					P value summary	ns	*
oct-ethylene-6	16	4	0	10	20	0.8	0.2	0
oct-ethylene-7	17	2	1	11	20	0.85	0.1	0.05					Kolmogorov-Smirnov test
oct-ethylene-8	20	3	1	8	24	0.833333	0.125	0.0416667					KS distance	0.204	0.2432
oct-ethylene-9	23	3	0	5	26	0.884615	0.115385	0					P value	>0.1000	0.0962
oct-ethylene-10	13	3	5	6	21	0.619048	0.142857	0.238095					Passed normality test (alpha=0.05)?	Yes	Yes
Sum	158	26	16	102	200	0.791706	0.119366	0.0889286	Mean				P value summary	ns	ns
Percentage	0.79	0.13	0.08			0.0974472	0.0700895	0.0794042	SD
													Number of values	10	10
													Table Analyzed	SC-AIR vs ethylene
													Column B	Ethylene
													vs.	vs.
													Column A	AIR
													Unpaired t test
													P value	0.0971
													P value summary	ns
													Significantly different (P < 0.05)?	No
													One- or two-tailed P value?	Two-tailed
													t, df	t=1.750, df=18
													How big is the difference?
													Mean of column A	0.705
													Mean of column B	0.7917
													Difference between means (B - A) ± SEM	0.08670 ± 0.04954
													95% confidence interval	-0.01737 to 0.1908
													R squared (eta squared)	0.1454
													F test to compare variances
													F, DFn, Dfd	1.584, 9, 9
													P value	0.5038
													P value summary	ns
													Significantly different (P < 0.05)?	No
													Data analyzed
													Sample size, column A	10
													Sample size, column B	10

## Sheet: Fig2k
SC data-LURE1.2-eGFP oct ein2-water vs ACC
n=14	Synergid cell	Filiform apparatus	Micropyle end	Undetermined	Total ovule	SC%	FA%	Mp%		Synergid cell%			Statistical analysis
H2O-1	6	2	1	0	9	0.666667	0.222222	0.111111		water	ACC			water	ACC
H2O-2	2	0	1	0	3	0.666667	0	0.333333		0.666667	0.75		Test for normal distribution
H2O-3	6	2	1	0	9	0.666667	0.222222	0.111111		0.666667	0.8		Anderson-Darling test
H2O-4	16	2	0	0	18	0.888889	0.111111	0		0.666667	0.285714		A2*	1.206	0.6655
H2O-5	6	3	0	2	9	0.666667	0.333333	0		0.888889	0.333333		P value	0.0025	0.0676
H2O-6	8	4	0	0	12	0.666667	0.333333	0		0.666667	0.25		Passed normality test (alpha=0.05)?	No	Yes
H2O-7	4	3	0	0	7	0.571429	0.428571	0		0.666667	0.352941		P value summary	**	ns
H2O-8	9	3	0	1	12	0.75	0.25	0		0.571429	0.363636
H2O-9	4	1	1	0	6	0.666667	0.166667	0.166667		0.75	0.647059		D'Agostino & Pearson test
H2O-10	13	5	0	0	18	0.722222	0.277778	0		0.666667	0.4		K2	3.172	2.088
H2O-11	8	1	0	0	9	0.888889	0.111111	0		0.722222	0.782609		P value	0.2047	0.3521
H2O-12	5	2	0	0	7	0.714286	0.285714	0		0.888889	0.611111		Passed normality test (alpha=0.05)?	Yes	Yes
H2O-13	5	2	0	0	7	0.714286	0.285714	0		0.714286	0.166667		P value summary	ns	ns
H2O-14	18	1	0	0	19	0.947368	0.0526316	0		0.714286	0.181818
Sum	110	31	4	3	145	0.728383	0.220029	0.0515873	Mean	0.947368	0.363636		Shapiro-Wilk test
Percentage	0.758621	0.213793	0.0275862			0.106652	0.119308	0.0985755	SD		0.285714		W	0.8323	0.9024
											0.444444		P value	0.0129	0.0744
											0.454545		Passed normality test (alpha=0.05)?	No	Yes
													P value summary	*	ns
													Kolmogorov-Smirnov test
													KS distance	0.249	0.1841
n=17	Synergid cell	Filiform apparatus	Micropyle end	Undetermined	Total ovule	SC%	FA%	Mp%					P value	0.0187	>0.1000
ACC-1	9	3	0	0	12	0.75	0.25	0					Passed normality test (alpha=0.05)?	No	Yes
ACC-2	8	1	1	0	10	0.8	0.1	0.1					P value summary	*	ns
ACC-3	2	5	0	0	7	0.285714	0.714286	0
ACC-4	4	8	0	0	12	0.333333	0.666667	0					Number of values	14	17
ACC-5	3	9	0	1	12	0.25	0.75	0
ACC-6	6	10	1	0	17	0.352941	0.588235	0.0588235
ACC-7	4	7	0	0	11	0.363636	0.636364	0
ACC-8	11	6	0	0	17	0.647059	0.352941	0
ACC-9	6	9	0	0	15	0.4	0.6	0					Table Analyzed	SC-oct ein2-water vs ACC
ACC-10	18	5	0	0	23	0.782609	0.217391	0
ACC-11	11	7	0	0	18	0.611111	0.388889	0					Column B	ACC
ACC-12	2	10	0	0	12	0.166667	0.833333	0					vs.	vs.
ACC-13	2	9	0	0	11	0.181818	0.818182	0					Column A	water
ACC-14	8	13	1	1	22	0.363636	0.590909	0.0454545
ACC-15	4	8	2	0	14	0.285714	0.571429	0.142857					Unpaired t test
ACC-16	4	5	0	0	9	0.444444	0.555556	0					P value	<0.0001
ACC-17	5	5	1	0	11	0.454545	0.454545	0.0909091					P value summary	****
Sum	107	120	6	2	233	0.439602	0.534631	0.0257673	Mean				Significantly different (P < 0.05)?	Yes
Percentage	0.459227	0.515021	0.0257511			0.205055	0.212043	0.045354	SD				One- or two-tailed P value?	Two-tailed
													t, df	t=4.790, df=29
													How big is the difference?
													Mean of column A	0.7293
													Mean of column B	0.4388
													Difference between means (B - A) ± SEM	-0.2905 ± 0.06064
													95% confidence interval	-0.4145 to -0.1664
													R squared (eta squared)	0.4417
													F test to compare variances
													F, DFn, Dfd	3.679, 16, 13
													P value	0.0224
													P value summary	*
													Significantly different (P < 0.05)?	Yes
													Data analyzed
													Sample size, column A	14
													Sample size, column B	17
													Table Analyzed	SC-oct ein2-water vs ACC
													Column B	ACC
													vs.	vs.
													Column A	water
													Unpaired t test with Welch's correction
													P value	<0.0001
													P value summary	****
													Significantly different (P < 0.05)?	Yes
													One- or two-tailed P value?	Two-tailed
													Welch-corrected t, df	t=5.072, df=24.96
													How big is the difference?
													Mean of column A	0.7293
													Mean of column B	0.4388
													Difference between means (B - A) ± SEM	-0.2905 ± 0.05726
													95% confidence interval	-0.4084 to -0.1725
													R squared (eta squared)	0.5076
													F test to compare variances
													F, DFn, Dfd	3.679, 16, 13
													P value	0.0224
													P value summary	*
													Significantly different (P < 0.05)?	Yes
													Data analyzed
													Sample size, column A	14
													Sample size, column B	17
