# Supplementary material for: Ethylene-independent signaling by the ethylene precursor ACC in Arabidopsis ovular pollen tube attraction
Source: Nat Commun. 2020 Aug 14;11:4082. doi: 10.1038/s41467-020-17819-9 (PMC7429864; doi:10.1038/s41467-020-17819-9)
Supplement: Supplementary file 6 — Source Data [file 41467_2020_17819_MOESM6_ESM.zip › Raw data submitted-updated 07.13.20-NC/Fig.3-new-04.24.20.xlsx]

## Sheet: Fig3b
Electrophysiology in protoplasts
Fig 3b
	WT	n=5		n=5		n=4		glr3.1-2-3-6	n=4		n=4		n=3		glr3.1-2	n=5		n=5		n=4		glr3.3-6	n=4		n=5		n=5		glr3.3	n=4		n=4		n=4		glr3.6	n=4		n=6		n=6
	ACC	delta	ACC	delta	ACC	delta		ACC	delta	ACC	delta	ACC	delta		ACC	delta	ACC	delta	ACC	delta		ACC	delta	ACC	delta	ACC	delta		ACC	delta	ACC	delta	ACC	delta		ACC	delta	ACC	delta	ACC	delta
	100	-43.75	200	-72.1875	500	-223.125		100	11.9375	200	16.0625	500	-11.9375		100	-81.0661	200	-100.79	500	-115.272		100	--	200	14.2615	500	16.85		100	-14.2179	200	-59.5051	500	-54.2048		100	--	200	12.3058	500	15.6501
	100	-13.125	200	-85.3125	500	-128.125		100	-7.8125	200	-10.0625	500	5.75		100	-47.3302	200	-87.0487	500	-100.424		100	9.0646	200	13.3803	500	16.3951		100	3.0575	200	5.9919	500	5.9844		100	--	200	14.2013	500	16.8454
	100	42.5	200	-200	500	-69.0625		100	4.875	200	4.8125	500	19.0625		100	5.0295	200	6.4243	500	9.0006		100	6.947	200	9.5089	500	10.9339		100	5.3494	200	7.5887	500	4.0137		100	14.6518	200	21.4049	500	23.1423
	100	-22.6563	200	-28.2813	500	-22.9688		100	4.6875	200	18.125				100	-123.306	200	-108.713	500	--		100	-2.7547	200	3.5396	500	2.9562		100	-14.7007	200	-20.4921	500	-9.9574		100	10.147	200	16.8385	500	22.4398
	100	-22.0313	200	-54.2187	500										100	-44.2753	200	-63.1255	500	-118.891		100	8.8524	200	2.915	500	3.7968									100	-8.3389	200	-11.9611	500	-12.0888
																																				100	-1.5401	200	-3.9434	500	-5.1786

## Sheet: Fig3c
Fig3c
VAR1	Ca2+ (n=31)	VAR3	Ca2+	VAR5	VAR6	VAR7	VAR8	VAR9	VAR10	VAR11	VAR12	VAR13	VAR14	VAR15	VAR16	VAR17	VAR18	VAR19	VAR20	VAR21	VAR22	VAR23	VAR24	VAR25	VAR26	VAR27	VAR28	VAR29	ACC	VAR31	VAR32	VAR33	VAR34	ACC (n=6)	VAR36	VAR37	VAR38	VAR39	VAR40	VAR41	VAR42	pCI (n=10)	VAR44	VAR45	VAR46	VAR47	VAR48	VAR49	VAR50
0		1.06031	1.08184	1.09101	1.12855	1.10284	1.09432	1.05681	1.1216	1.19097	1.14315	1.21857	1.15807	1.22921	1.14465	1.15853	1.15519	1.11917	1.11794	1.10463	1.13054	1.12709	1.09511	1.12478	1.12415	1.15049	1.14199	1.06884	1.15318	1.12557	1.14916	1.15896			1.04053	1.106	1.13139	1.05428	1.07851	1.22862			1.12197	1.16292	1.11086	1.08227	1.09632	1.10621	1.10227
0.5		1.06726	1.0877	1.09325	1.1277	1.11287	1.09434	1.06638	1.13525	1.18181	1.14299	1.21995	1.16243	1.23245	1.14355	1.15368	1.15572	1.12055	1.1314	1.11627	1.1253	1.13425	1.10771	1.13021	1.12632	1.1518	1.14622	1.07577	1.15413	1.12428	1.14095	1.15489			1.04865	1.115	1.13101	1.04953	1.0798	1.23914			1.12622	1.16644	1.12058	1.09798	1.09348	1.10846	1.09921
1		1.06779	1.09126	1.09239	1.12822	1.1072	1.08859	1.0694	1.13418	1.18652	1.14991	1.22143	1.15703	1.22838	1.14007	1.16373	1.15578	1.11647	1.13304	1.11449	1.12878	1.13886	1.10651	1.12359	1.11652	1.16414	1.14801	1.07207	1.15068	1.12835	1.13781	1.1578			1.04757	1.118	1.12832	1.05953	1.0866	1.23475			1.13557	1.16643	1.12249	1.09	1.08855	1.09874	1.09482
1.5		1.05922	1.08655	1.08955	1.12229	1.10413	1.08474	1.0702	1.13636	1.1962	1.13914	1.22528	1.15334	1.2235	1.14252	1.14828	1.16161	1.12039	1.13025	1.1177	1.12732	1.13893	1.10059	1.12779	1.12128	1.15975	1.14911	1.07067	1.15679	1.12582	1.13009	1.16416			1.04971	1.113	1.12884	1.05906	1.07992	1.24709			1.1307	1.16392	1.11492	1.0995	1.08982	1.1028	1.10535
2		1.07579	1.09037	1.08724	1.12603	1.10692	1.09427	1.05903	1.1334	1.19365	1.13889	1.21965	1.15762	1.22546	1.14978	1.15785	1.15705	1.12483	1.13032	1.11955	1.12949	1.13855	1.10623	1.12789	1.11698	1.15205	1.14927	1.07158	1.15455	1.1272	1.12323	1.16061			1.05032	1.114	1.1265	1.05708	1.08135	1.24844			1.13426	1.16148	1.12443	1.10032	1.07867	1.09809	1.10399
2.5		1.06843	1.09007	1.17003	1.16972	1.12051	1.08979	1.06069	1.13786	1.18878	1.19448	1.22639	1.15764	1.22241	1.14644	1.15116	1.15754	1.11463	1.12996	1.49465	1.28583	1.14479	1.31991	1.47659	1.49878	1.34988	1.25919	1.07144	1.15212	1.71931	1.12729	1.17957			1.04234	1.109	1.40527	2.86626	1.47854	2.51182			1.12595	1.28311	1.2465	1.12333	1.25418	1.09476	1.10291
3		1.07319	1.09078	1.2214	1.48566	1.34557	1.09547	1.06609	1.12975	1.19444	1.16906	1.26218	1.27161	1.33965	1.14887	1.15511	1.15501	1.11302	1.13103	1.41851	1.61151	1.23267	1.49881	1.49376	1.64043	1.41834	1.15339	1.06251	1.16383	1.61911	1.24462	1.47011			1.53994	1.584	1.58576	2.25835	1.92247	2.8519			1.13764	1.2871	1.31569	1.16081	1.24145	1.10249	1.10975
3.5		1.08677	1.17465	1.29878	1.50624	1.44319	1.09138	1.06512	1.13308	1.53342	1.3086	1.3482	1.42714	1.48952	1.30706	1.49339	1.15759	1.11939	1.11447	1.38548	1.35425	1.37037	1.50892	1.41288	1.60883	1.37856	1.22428	1.25569	1.25782	1.56441	1.38875	1.61727			2.43395	2.494	1.84479	1.54598	2.2302	2.49066			1.16443	1.29323	1.35549	1.18078	1.2094	1.17768	1.11703
4		1.13449	1.33045	1.3818	1.54008	1.40857	1.10928	1.09394	1.14091	1.46474	1.59836	1.41395	1.40206	1.55753	1.46	1.68545	1.18924	1.11961	1.12554	1.37577	1.23278	1.25738	1.48034	1.33522	1.49253	1.33708	1.30014	1.3381	1.36581	1.51679	1.55272	1.67863			2.91445	2.891	1.85828	1.52354	2.4289	2.21053			1.19798	1.27535	1.33395	1.17741	1.2083	1.2098	1.11858
4.5		1.21521	1.36271	1.43361	1.58946	1.31535	1.41952	1.22765	1.21939	1.46876	1.60588	1.4265	1.33388	1.62327	1.55185	1.65037	1.27671	1.14552	1.19101	1.33962	1.19959	1.14868	1.43248	1.28135	1.42786	1.3074	1.32041	1.33586	1.36914	1.45415	1.64208	1.62929			2.86424	2.492	1.78792	1.6166	2.38084	2.00408			1.19241	1.25827	1.31815	1.18035	1.18473	1.2133	1.1074
5		1.20809	1.37046	1.40969	1.528	1.25911	1.51745	1.34528	1.47449	1.45289	1.51198	1.40392	1.26352	1.66015	1.59873	1.57041	1.27107	1.18347	1.27913	1.30172	1.17996	1.13566	1.36126	1.22916	1.36771	1.27931	1.30413	1.28623	1.36536	1.40916	1.64648	1.5418			2.50937	1.947	1.72766	1.30303	2.17337	1.91475			1.18268	1.23869	1.27838	1.18438	1.16343	1.23601	1.11119
5.5		1.17906	1.36863	1.34255	1.42717	1.22013	1.434	1.36994	1.55642	1.40398	1.3861	1.36481	1.22935	1.65884	1.53963	1.47631	1.32881	1.24438	1.29135	1.28313	1.17152	1.13842	1.30661	1.2063	1.34081	1.2781	1.30056	1.24074	1.31125	1.35824	1.58647	1.47649			2.13947	1.543	1.65319	1.34968	1.93389	1.83222			1.17767	1.22598	1.25002	1.16281	1.14892	1.23854	1.11696
6		1.16553	1.3247	1.2988	1.36291	1.2057	1.30554	1.42321	1.53237	1.3697	1.29364	1.3383	1.1973	1.56366	1.46718	1.41745	1.38368	1.24877	1.30204	1.27242	1.16086	1.13562	1.27134	1.18844	1.31139	1.26017	1.27586	1.18941	1.29442	1.28304	1.51698	1.43306			1.81623	1.331	1.59137	1.45455	1.72589	1.73363			1.17242	1.21592	1.22286	1.15777	1.14694	1.24073	1.11241
6.5		1.141	1.28313	1.24565	1.34839	1.17958	1.22167	1.42399	1.44505	1.33944	1.23701	1.33009	1.1985	1.51335	1.38265	1.36937	1.41163	1.2487	1.30373	1.25822	1.15548	1.1327	1.22985	1.17357	1.25768	1.25323	1.25355	1.15391	1.26118	1.25024	1.44149	1.3703			1.62215	1.219	1.52912	1.5361	1.57805	1.67633			1.16602	1.21012	1.20823	1.15263	1.1373	1.23087	1.1131
7		1.1383	1.24628	1.2116	1.3344	1.17451	1.17569	1.3718	1.36555	1.34805	1.21506	1.33187	1.19932	1.45805	1.3187	1.32246	1.40982	1.21677	1.32919	1.24794	1.16046	1.13061	1.19932	1.17008	1.23519	1.24893	1.24078	1.13181	1.2396	1.2252	1.37401	1.34548			1.50999	1.185	1.50551	1.40512	1.46175	1.70209			1.15768	1.20203	1.20303	1.14677	1.1348	1.20547	1.10426
7.5		1.14197	1.21527	1.19483	1.33725	1.17082	1.15657	1.3685	1.28471	1.31975	1.19803	1.31795	1.19931	1.40979	1.28937	1.29081	1.42987	1.20934	1.31362	1.24046	1.15206	1.1468	1.18067	1.1666	1.21665	1.23031	1.23234	1.11907	1.23163	1.1979	1.35961	1.33344			1.43248	1.175	1.4782	1.32092	1.42936	1.66843			1.15705	1.19941	1.193	1.13554	1.12377	1.19446	1.10289
8		1.14418	1.19624	1.17278	1.35182	1.16861	1.14227	1.30897	1.26071	1.3355	1.19715	1.31495	1.17899	1.35412	1.26694	1.26729	1.40684	1.20049	1.31646	1.22592	1.15351	1.1787	1.16078	1.16656	1.20122	1.22583	1.23877	1.11352	1.22392	1.18072	1.30921	1.33348			1.35949	1.159	1.46355	1.30539	1.38779	1.71458			1.15384	1.2032	1.18988	1.13536	1.12195	1.19027	1.1083
8.5		1.12525	1.19054	1.1625	1.32944	1.15958	1.13473	1.30329	1.22228	1.33235	1.19615	1.30853	1.18614	1.33435	1.25415	1.24459	1.38209	1.17887	1.32414	1.22281	1.14958	1.1935	1.1479	1.15246	1.17995	1.22768	1.22986	1.11051	1.20577	1.1684	1.27872	1.32339			1.33666	1.16	1.43015	1.33421	1.39235	1.77546			1.15843	1.20827	1.19194	1.15049	1.12053	1.1871	1.10439
9		1.1229	1.17646	1.15183	1.32161	1.15663	1.13411	1.30619	1.20289	1.33217	1.19553	1.31523	1.1771	1.30453	1.23332	1.23105	1.3921	1.18507	1.33019	1.2218	1.1531	1.21307	1.14677	1.15678	1.19039	1.20077	1.22227	1.10096	1.20778	1.1588	1.26185	1.32305			1.32647	1.164	1.39893	1.26287	1.44297	1.74241			1.14988	1.20848	1.18119	1.13213	1.12205	1.17412	1.10472
9.5		1.13212	1.17371	1.15482	1.31385	1.15348	1.13367	1.29221	1.20027	1.32903	1.19702	1.31335	1.17397	1.30244	1.23077	1.23962	1.37113	1.17711	1.33483	1.22023	1.15562	1.21078	1.14513	1.15104	1.16797	1.19906	1.22231	1.09899	1.19937	1.16267	1.24669	1.30233			1.28277	1.157	1.37394	1.26769	1.43709	1.7162			1.15466	1.21014	1.1881	1.14397	1.11799	1.17676	1.1076
10		1.14809	1.16614	1.14888	1.33052	1.14499	1.13512	1.28229	1.18801	1.30622	1.18579	1.31423	1.17424	1.30733	1.23873	1.23132	1.36271	1.17962	1.31157	1.21411	1.15792	1.21579	1.13507	1.15674	1.17327	1.19061	1.19999	1.09064	1.18401	1.1547	1.23633	1.30735			1.26236	1.166	1.35079	1.18672	1.47709	1.69561			1.15541	1.2024	1.1849	1.1395	1.12172	1.16722	1.10435
10.5		1.17056	1.16823	1.14463	1.30469	1.16191	1.13415	1.27602	1.19852	1.31555	1.1941	1.30811	1.16793	1.29825	1.23389	1.21973	1.34822	1.18338	1.30572	1.21709	1.16213	1.19863	1.12841	1.15529	1.16392	1.20398	1.19807	1.09109	1.17437	1.15742	1.22325	1.3087			1.26815	1.165	1.33692	1.14602	1.51557	1.72132			1.14988	1.2125	1.18754	1.14513	1.12145	1.1568	1.11422
11		1.1696	1.16661	1.15711	1.30736	1.16182	1.15078	1.27145	1.20301	1.28367	1.19895	1.31673	1.1771	1.29485	1.22314	1.22002	1.34049	1.18102	1.29247	1.20952	1.16635	1.19949	1.13511	1.15833	1.1603	1.18965	1.19427	1.09619	1.16654	1.15775	1.21729	1.29971			1.28099	1.168	1.31741	1.1657	1.50119	1.73885			1.15081	1.208	1.18478	1.14799	1.11829	1.15228	1.10887
11.5		1.17372	1.16016	1.15138	1.31086	1.1636	1.14006	1.27172	1.19711	1.27523	1.19647	1.31602	1.17349	1.29804	1.22675	1.21998	1.31843	1.17863	1.27614	1.21072	1.16713	1.19543	1.13111	1.16501	1.17035	1.19076	1.19675	1.09751	1.15279	1.15832	1.217	1.30987			1.27263	1.167	1.29401	1.16589	1.53539	1.72978			1.15681	1.21398	1.18733	1.14559	1.12208	1.15174	1.11726
12		1.18176	1.15924	1.1534	1.32142	1.17387	1.13946	1.26571	1.20093	1.26326	1.20528	1.31919	1.16054	1.28355	1.22923	1.21877	1.32388	1.17022	1.25776	1.21706	1.18136	1.1829	1.13408	1.16638	1.17278	1.18501	1.18954	1.09863	1.14984	1.16681	1.2144	1.30339			1.26844	1.171	1.28925	1.16774	1.50841	1.73338			1.14945	1.19918	1.19079	1.14213	1.12356	1.1542	1.1093
[truncated: 3 more columns]

## Sheet: Fig3d
Fig3d-20aa
Treatment	Repetition (n=)	Variable	Value
PpGLR1 Control	1	Integrated Area (a.u)	156.423
PpGLR1 Control	2	Integrated Area (a.u)	255.191
PpGLR1 Control	3	Integrated Area (a.u)	275.373
PpGLR1 Control	4	Integrated Area (a.u)	501.354
PpGLR1 Control	5	Integrated Area (a.u)	196.972
PpGLR1 Control	6	Integrated Area (a.u)	192.634
PpGLR1 Control	7	Integrated Area (a.u)	405.479
PpGLR1 Control	8	Integrated Area (a.u)	265.094
PpGLR1 Control	9	Integrated Area (a.u)	287.865
PpGLR1 Control	10	Integrated Area (a.u)	265.915
PpGLR1 Control	11	Integrated Area (a.u)	205.877
PpGLR1 Control	12	Integrated Area (a.u)	128.899
PpGLR1 Control	13	Integrated Area (a.u)	368.347
PpGLR1 Control	14	Integrated Area (a.u)	334.977
PpGLR1 Control	15	Integrated Area (a.u)	330.507
PpGLR1 Control	16	Integrated Area (a.u)	319.982
PpGLR1 Control	17	Integrated Area (a.u)	317.499
PpGLR1 Control	18	Integrated Area (a.u)	137.438
PpGLR1 Control	19	Integrated Area (a.u)	102.419
PpGLR1 Control	20	Integrated Area (a.u)	1155.31
PpGLR1 Control	21	Integrated Area (a.u)	1091.32
PpGLR1 Control	22	Integrated Area (a.u)	292.699
PpGLR1 Control	23	Integrated Area (a.u)	188.507
PpGLR1 Control	24	Integrated Area (a.u)	333.63
PpGLR1 Control	25	Integrated Area (a.u)	197.645
PpGLR1 Control	26	Integrated Area (a.u)	180.779
PpGLR1 Control	27	Integrated Area (a.u)	158.961
PpGLR1 Control	28	Integrated Area (a.u)	157.876
PpGLR1 Control	29	Integrated Area (a.u)	359.295
PpGLR1 Control	30	Integrated Area (a.u)	433.07
PpGLR1 Control	31	Integrated Area (a.u)	485.544
ACC	1	Integrated Area (a.u)	1203.76
ACC	2	Integrated Area (a.u)	704.649
ACC	3	Integrated Area (a.u)	752.535
ACC	4	Integrated Area (a.u)	738.243
ACC	5	Integrated Area (a.u)	1241.1
ACC	6	Integrated Area (a.u)	1370.84
Gly	1	Integrated Area (a.u)	343.604
Gly	2	Integrated Area (a.u)	375.416
Gly	3	Integrated Area (a.u)	207.028
Gly	4	Integrated Area (a.u)	322.788
Gly	5	Integrated Area (a.u)	570.354
His	1	Integrated Area (a.u)	518.997
His	2	Integrated Area (a.u)	449.285
His	3	Integrated Area (a.u)	663.218
His	4	Integrated Area (a.u)	644.542
His	5	Integrated Area (a.u)	355.821
Glu	1	Integrated Area (a.u)	756.018
Glu	2	Integrated Area (a.u)	323.907
Glu	3	Integrated Area (a.u)	369.325
Glu	4	Integrated Area (a.u)	569.296
Glu	5	Integrated Area (a.u)	717.434
D-Ser	1	Integrated Area (a.u)	597.827
D-Ser	2	Integrated Area (a.u)	335.235
D-Ser	3	Integrated Area (a.u)	532.123
D-Ser	4	Integrated Area (a.u)	383.491
D-Ser	5	Integrated Area (a.u)	334.527
L-Ser	1	Integrated Area (a.u)	322.079
L-Ser	2	Integrated Area (a.u)	314.532
L-Ser	3	Integrated Area (a.u)	573.132
L-Ser	4	Integrated Area (a.u)	431.623
L-Ser	5	Integrated Area (a.u)	276.108
Ala	1	Integrated Area (a.u)	373.777
Ala	2	Integrated Area (a.u)	421.457
Ala	3	Integrated Area (a.u)	179.833
Ala	4	Integrated Area (a.u)	186.8
Ala	5	Integrated Area (a.u)	323.321
Arg	1	Integrated Area (a.u)	567.295
Arg	2	Integrated Area (a.u)	346.212
Arg	3	Integrated Area (a.u)	325.071
Arg	4	Integrated Area (a.u)	312.589
Arg	5	Integrated Area (a.u)	455.591
Gln	1	Integrated Area (a.u)	566.822
Gln	2	Integrated Area (a.u)	261.622
Gln	3	Integrated Area (a.u)	261.413
Gln	4	Integrated Area (a.u)	246.947
Gln	5	Integrated Area (a.u)	274.768
Asn	1	Integrated Area (a.u)	286.119
Asn	2	Integrated Area (a.u)	207.196
Asn	3	Integrated Area (a.u)	327.593
Asn	4	Integrated Area (a.u)	563.128
Asn	5	Integrated Area (a.u)	185.359
Cys	1	Integrated Area (a.u)	489.684
Cys	2	Integrated Area (a.u)	534.283
Cys	3	Integrated Area (a.u)	357.177
Cys	4	Integrated Area (a.u)	335.411
Cys	5	Integrated Area (a.u)	324.777
Iso	1	Integrated Area (a.u)	201.944
Iso	2	Integrated Area (a.u)	287.647
Iso	3	Integrated Area (a.u)	249.608
Iso	4	Integrated Area (a.u)	199.332
Iso	5	Integrated Area (a.u)	198.889
Leu	1	Integrated Area (a.u)	287.316
Leu	2	Integrated Area (a.u)	415.398
Leu	3	Integrated Area (a.u)	234.845
Leu	4	Integrated Area (a.u)	152.332
Leu	5	Integrated Area (a.u)	265.17
Lys	1	Integrated Area (a.u)	131.345
Lys	2	Integrated Area (a.u)	327.624
Lys	3	Integrated Area (a.u)	314.749
Lys	4	Integrated Area (a.u)	487.436
Lys	5	Integrated Area (a.u)	512.469
Met	1	Integrated Area (a.u)	452.168
Met	2	Integrated Area (a.u)	257.408
Met	3	Integrated Area (a.u)	192.41
Met	4	Integrated Area (a.u)	304.396
Met	5	Integrated Area (a.u)	195.954
Pro	1	Integrated Area (a.u)	255.922
Pro	2	Integrated Area (a.u)	527.175
Pro	3	Integrated Area (a.u)	380.772
Pro	4	Integrated Area (a.u)	421.983
Pro	5	Integrated Area (a.u)	272.978
SAM	1	Integrated Area (a.u)	252.536
SAM	2	Integrated Area (a.u)	531.382
SAM	3	Integrated Area (a.u)	257.254
SAM	4	Integrated Area (a.u)	295.23
SAM	5	Integrated Area (a.u)	252.937
Thr	1	Integrated Area (a.u)	288.722
Thr	2	Integrated Area (a.u)	353.892
Thr	3	Integrated Area (a.u)	275.65
Thr	4	Integrated Area (a.u)	355.402
Thr	5	Integrated Area (a.u)	394.055
Trp	1	Integrated Area (a.u)	210.959
Trp	2	Integrated Area (a.u)	303.606
Trp	3	Integrated Area (a.u)	158.431
Trp	4	Integrated Area (a.u)	220.248
Trp	5	Integrated Area (a.u)	179.82
Tyr	1	Integrated Area (a.u)	467.941
Tyr	2	Integrated Area (a.u)	199.799
Tyr	3	Integrated Area (a.u)	409.812
Tyr	4	Integrated Area (a.u)	319.368
Tyr	5	Integrated Area (a.u)	351.667
Val	1	Integrated Area (a.u)	369.189
Val	2	Integrated Area (a.u)	438.975
Val	3	Integrated Area (a.u)	406.19
Val	4	Integrated Area (a.u)	288.376
Val	5	Integrated Area (a.u)	347.733
AP-5	1	Integrated Area (a.u)	86.1565
AP-5	2	Integrated Area (a.u)	202.482
AP-5	3	Integrated Area (a.u)	263.388
AP-5	4	Integrated Area (a.u)	34.9393
AP-5	5	Integrated Area (a.u)	54.7522
CNQX	1	Integrated Area (a.u)	97.6977
CNQX	2	Integrated Area (a.u)	112.439
CNQX	3	Integrated Area (a.u)	87.8835
CNQX	4	Integrated Area (a.u)	17.9855
CNQX	5	Integrated Area (a.u)	48.9795
Asp	1	Integrated Area (a.u)	108.776
Asp	2	Integrated Area (a.u)	123.609
Asp	3	Integrated Area (a.u)	186.63
Asp	4	Integrated Area (a.u)	185.024
Asp	5	Integrated Area (a.u)	64.669
Phe	1	Integrated Area (a.u)	243.8
Phe	2	Integrated Area (a.u)	149.194
Phe	3	Integrated Area (a.u)	297.006
Phe	4	Integrated Area (a.u)	149.605
Phe	5	Integrated Area (a.u)	157.228
pCI+ ACC	1	Integrated Area (a.u)	57.7934
pCI+ ACC	2	Integrated Area (a.u)	125.977
pCI+ ACC	3	Integrated Area (a.u)	115.827
pCI+ ACC	4	Integrated Area (a.u)	121.441
pCI+ ACC	5	Integrated Area (a.u)	156.483
pCI+ ACC	6	Integrated Area (a.u)	16.9941
pCI+ ACC	7	Integrated Area (a.u)	0.7243
pCI+ ACC	8	Integrated Area (a.u)	26.6055
pCI+ ACC	9	Integrated Area (a.u)	218.679
pCI+ ACC	10	Integrated Area (a.u)	113.103

## Sheet: Fig3f
Fig3f-The trace of Ca2+ variation ratio for ACC, water and CNQX-ACC
H2O (2-17.19-#4-Ovule2)		ACC (4-12.11.19-#1-Ovule2)		CNQX→ACC (4-12.29.19-#7-Ovule2)
F value	(Fn-Fn-1)/Fn-1	F value	(Fn-Fn-1)/Fn-1	F value	(Fn-Fn-1)/Fn-1
1352.75	0	374.652	0	2738.86	0
1438.25	0.0632008	371.958	-0.00718979	2973.11	0.0855301
1515.9	0.0539907	354.306	-0.0474561	3107.32	0.0451395
1579.66	0.0420648	377.217	0.0646634	3116.53	0.00296429
1635.14	0.0351188	396.615	0.0514231	3164.22	0.0153016
1664.6	0.0180156	404.433	0.0197135	3199.79	0.011241
1693.19	0.0171783	428.465	0.0594198	3260.87	0.0190888
1739.17	0.0271558	458.678	0.0705161	3273.19	0.00377844
1763.58	0.0140331	522.585	0.139329	3263.44	-0.00297753
1825.17	0.0349221	831.144	0.590447	3282.96	0.00598141
1825.2	2.02721e-05	1018.78	0.225762	3304.1	0.0064387
1851.29	0.0142926	1117.97	0.0973558	3369.02	0.0196489
1899.35	0.0259586	1272.27	0.13802	3370.48	0.000433954
1928.86	0.0155353	1400.36	0.100675	3392.06	0.00640205
1980.25	0.0266458	1532.89	0.0946444	3500.16	0.0318668
1991.6	0.00573008	1619.47	0.0564799	3577.73	0.0221633
1998.2	0.00331292	1639.05	0.0120879	3657.75	0.0223664
2072.67	0.0372691	1607.08	-0.0195052	3732.13	0.0203349
2079.88	0.00347957	1573.31	-0.0210094	3747.02	0.00398941
2101.43	0.0103597	1581.3	0.00507845	3807.09	0.0160298
2154.3	0.0251615	1548.33	-0.0208533	3884.93	0.0204485
2246.67	0.0428779	1469.76	-0.0507453	3955.42	0.0181427
2207.29	-0.0175299	1429.3	-0.0275256	4055	0.0251753
2268.31	0.0276461	1388.88	-0.0282779	4008.22	-0.0115349
2237.83	-0.0134391	1367.55	-0.0153608	3998.02	-0.00254427
2292.5	0.0244305	1336.01	-0.0230605	3981.86	-0.0040425
2367.93	0.0329044	1307.4	-0.0214142	4028.58	0.0117322
2438.59	0.0298398	1256.62	-0.0388441	4046.8	0.00452393
2454.04	0.0063359	1194.25	-0.0496332	3998.2	-0.0120097
2496.33	0.0172332	1150.86	-0.036333	4008.12	0.00248187
2539.34	0.0172278	1120.85	-0.0260742	4043.34	0.00878491
2556.9	0.00691584	1127.78	0.00618459	4023.44	-0.00492069
2576.58	0.00769616	1142.71	0.0132401	4031.98	0.00212306
2630.35	0.0208695	1157.61	0.0130353	4119.11	0.0216092
2667.28	0.0140373	1161.49	0.00334972	4083.07	-0.00875043
2674.37	0.00265839	1130.93	-0.0263114	3974.47	-0.0265955
2736.41	0.023198	1091.48	-0.0348837	3972.35	-0.00053441
2759.03	0.00826888	1059.99	-0.0288487	4068.99	0.0243289
2764.48	0.00197424	1025.14	-0.0328793	4078.9	0.00243377
2849.25	0.0306647	989.841	-0.0344311	4014.59	-0.0157653
2845.46	-0.00133052	969.665	-0.0203834	3991.28	-0.00580682
2801.55	-0.0154307	946.435	-0.0239564	4071.84	0.0201853
2826.74	0.00898846	945.26	-0.00124185	4167.04	0.0233786
2800.63	-0.00923527	945.022	-0.000251783	4123.11	-0.0105411
2832.8	0.0114868	931.837	-0.0139514	4122.34	-0.000188207
2854.89	0.00779829	923.154	-0.00931851	4163.23	0.00991913
2829.76	-0.00880209	899.183	-0.0259661	4170.92	0.00184857
2818.39	-0.00401695	872.542	-0.0296284	4202.6	0.00759544
2794.23	-0.00857296	844.552	-0.0320787	4168.09	-0.008213
2750.13	-0.0157833	815.179	-0.0347798	4156.42	-0.0027996
2693.57	-0.0205684	796	-0.0235269	4126.46	-0.00720765
2569.93	-0.0458994	782.975	-0.0163631	4111.17	-0.0037056
2495.51	-0.028958	768.16	-0.0189218	4131.37	0.00491393
2474.2	-0.00854093	741.129	-0.0351893	4167.16	0.00866371
2427.43	-0.0189043	718.501	-0.0305309	4181.8	0.00351174
2381.55	-0.0188978	699.494	-0.0264537	4120.84	-0.0145784
2335.87	-0.0191808	677.88	-0.0308999	4129.77	0.00216801
2310.64	-0.0108015	659.481	-0.027142	4068.94	-0.0147289
2255.23	-0.0239821	639.121	-0.0308733	4149.48	0.0197929
2240.82	-0.00639004	624.713	-0.0225435	4130.18	-0.00465095
Max (Peak for the trace)	0.0632008	Max (Peak for the trace)	0.590447	Max (Peak for the trace)	0.0855301

## Sheet: Fig3g
Fig3g. Data summary for bar grah of (Fmax-F0)/F0
No.	H2O(n=13)	No.	ACC (n=10)	No.	CNQX→ACC (n=11)
1	0.28941	1	0.612088	1	0.296955
2	2.34777	2	1.34076	2	0.371497
3	1.11043	3	1.1445	3	0.528501
4	1.99323	4	6.38064	4	0.781273
5	0.79319	5	3.37486	5	0.561961
6	1.17124	6	2.71393	6	0.534436
7	0.366678	7	0.823684	7	3.39063
8	0.418641	8	1.30217	8	0.19509
9	0.405391	9	1.08594	9	2.05995
10	0.848296	10	1.45892	10	0.412205
11	0.504749	Mean	2.02375	11	0.139337
12	0.445719	SD	1.7536	Mean	0.842893
13	0.0790091	SE	0.554537	SD	0.993442
Mean	0.828751			SE	0.299534
SD	0.678684
SE	0.188233
Statistical analysis
Table Analyzed	(Max-F0)/F0
Data sets analyzed	A-C
ANOVA summary
F	3.589
P value	0.0396
P value summary	*
Significant diff. among means (P < 0.05)?	Yes
R square	0.188
Brown-Forsythe test
F (DFn, DFd)	0.8975 (2, 31)
P value	0.4179
P value summary	ns
Are SDs significantly different (P < 0.05)?	No
Bartlett's test
Bartlett's statistic (corrected)	9.121
P value	0.0105
P value summary	*
Are SDs significantly different (P < 0.05)?	Yes
ANOVA table	SS	DF	MS	F (DFn, DFd)	P value
Treatment (between columns)	9.972	2	4.986	F (2, 31) = 3.589	P=0.0396
Residual (within columns)	43.07	31	1.389
Total	53.04	33
Normality of Residuals
Test name	Statistics	P value	Passed normality test (alpha=0.05)?	P value summary
Anderson-Darling (A2*)	2.52	<0.0001	No	****
D'Agostino-Pearson omnibus (K2)	28.66	<0.0001	No	****
Shapiro-Wilk (W)	0.7795	<0.0001	No	****
Kolmogorov-Smirnov (distance)	0.2442	<0.0001	No	****
Data summary
Number of treatments (columns)	3
Number of values (total)	34
Table Analyzed	(Max-F0)/F0
Kruskal-Wallis test
P value	0.0108
Exact or approximate P value?	Approximate
P value summary	*
Do the medians vary signif. (P < 0.05)?	Yes
Number of groups	3
Kruskal-Wallis statistic	9.062
Data summary
Number of treatments (columns)	3
Number of values (total)	34
Number of families	1
Number of comparisons per family	3
Alpha	0.05
Dunn's multiple comparisons test	Mean rank diff.	Significant?	Summary	Adjusted P Value
ACC vs. H2O	10.48	Yes	*	0.0371	A-B
ACC vs. CNQX+ACC	12.04	Yes	*	0.017	A-C
H2O vs. CNQX+ACC	1.559	No	ns	>0.9999	B-C
Test details	Mean rank 1	Mean rank 2	Mean rank diff.	n1	n2
ACC vs. H2O	25.4	14.92	10.48	10	13
ACC vs. CNQX+ACC	25.4	13.36	12.04	10	11
H2O vs. CNQX+ACC	14.92	13.36	1.559	13	11

## Sheet: Fig3g-ACC raw data
Data summary for ACC alone treatment (n=10 samples)
	1-12.06.19-#1	2-12.06.19-#5	3-12.06.19-#6	4-12.11.19-#1-O1	4-12.11.19-#1-O2	4-12.11.19-#1-O3	5-12.11.19-#8-O1	5-12.11.19-#8-O2	5-12.11.19-#8-O3	6-12.29.19-#2
1	3637.79	886.763	4845.34	225.329	374.652	379.098	949.407	807.274	1195.34	2488.1
2	3827.04	935.359	4996.58	242.104	371.958	386.113	978.52	834.555	1236.24	2681.56
3	3882.65	997.624	5187.61	244.39	354.306	363.446	985.764	843.518	1255.15	2780.58
4	3952.07	1074.46	5390.33	275.388	377.217	374.649	995.569	852.682	1269.1	2830.18
5	4034.76	1190.81	5529.57	290.704	396.615	399.594	997.878	860.794	1280.03	2957.77
6	4079.82	1408.14	5489.08	298.426	404.433	423.732	1012.06	873.699	1299.68	3202.97
7	4144.15	1628.86	7832.93	321.687	428.465	475.558	1015.84	878.517	1305.39	3486.79
8	4180.3	1825.78	7863.17	335.977	458.678	548.326	1024.2	889.783	1320.93	3994.16
9	4242.59	1929.68	7847.7	375.534	522.585	642.651	1026.5	907.603	1330.7	4387.22
10	4285.22	2000.88	7815.58	497.262	831.144	755.442	1031.94	1011.04	1341.28	4763.05
11	4328.59	2075.7	7744.96	605.209	1018.78	892.37	1044.52	1057.43	1357.35	5138.8
12	4360.24	2074.74	7836.34	689.691	1117.97	1021.58	1048.94	1026.03	1366.26	5452.65
13	4401.37	2029.25	7893.01	752.921	1272.27	1142.62	1055.8	995.123	1376.51	5588.39
14	4454.41	1957.11	7899.15	797.557	1400.36	1270.1	1062.34	977.762	1391.07	5637.88
15	4496.01	1850.09	7977.82	844.642	1532.89	1368.09	1071.83	976.566	1409.59	5902.58
16	4522.02	1753.03	8157.72	886.147	1619.47	1399.47	1078.55	975.252	1421.58	5877.02
17	4556.64	1665.35	8251.11	920.152	1639.05	1407.94	1079.36	970.167	1420.46	6118.03
18	4604.04	1556.51	8341.41	940.914	1607.08	1354.06	1097.55	983.386	1444.01	6077.88
19	4658.56	1478.45	8450.58	958.201	1573.31	1282.84	1109.33	990.835	1462.92	6102.29
20	4691.58	1398.42	8490.77	1007.53	1581.3	1217.17	1121.12	998.628	1475.91	6052.63
21	5633.82	1318.54	8506.15	1082.62	1548.33	1132.25	1130.66	1004.25	1490.95	5917.33
22	5765.23	1240.75	8552.69	1186.71	1469.76	1064.64	1145.78	1015.42	1510.25	5749.39
23	5819.01	1160.55	8610.49	1303.81	1429.3	1057.57	1149.15	1021.1	1520.38	5723.87
24	5829.87	1079.92	8658.61	1402.21	1388.88	1027.58	1156.73	1029.48	1536.73	5346.17
25	5864.43	1016.2	8813.9	1478.74	1367.55	1018	1178.49	1035.43	1547.7	5230.29
26	5854.03	974.548	8970.24	1561.53	1336.01	994.404	1207.46	1044.91	1560	5166.67
27	5840.44	940.666	9064.95	1644.73	1307.4	952.157	1224.56	1062.75	1609.66	4998.09
28	5834.75	911.829	9358.55	1659.07	1256.62	901.682	1232.05	1077.3	1634.81	4910.81
29	5827.64	880.001	9500.75	1637.35	1194.25	830.694	1250.53	1087.52	1657.24	4792.36
30	5798.34	857.285	9526.58	1645.02	1150.86	777.496	1291	1457.23	1685.3	4640.06
31	5781.57	832.372	9536.92	1632.95	1120.85	745.692	1491.02	1539.48	1707.24	4684.07
32	5742.46	811.938	9562.03	1646.76	1127.78	747.087	1655.67	1645.84	2000.23	4400.27
33	5722.48	792.182	9624.17	1663.07	1142.71	756.237	1690.88	1706.53	2107.59	4310.45
34	5711.85	785.594	9536.93	1653.36	1157.61	757.168	1697.23	1735.77	2162.96	4149.36
35	5689.13	769.344	10036.1	1628.1	1161.49	763.499	1705.18	1756.96	2218.39	4145.16
36	5667.18	759.601	10343.8	1598.36	1130.93	746.228	1709.6	1773.82	2251.98	4235.57
37	5642.74	752.91	10390.9	1557.04	1091.48	725.388	1713.51	1786.86	2276.75	4109.97
38	5609.17	741.649	10242.6	1534.93	1059.99	704.841	1718.02	1789.73	2297.85	4101.09
39	5582.74	739.409	10048.6	1501.3	1025.14	680.294	1726.18	1794.72	2325.23	4013.17
40	5549.09	731.093	9779.25	1477.64	989.841	665.532	1726.57	1805.06	2348.71	3937.19
41	5514.53	The rest of time ponits are not real signal because of refocusing!!!	9553.88	1451.19	969.665	648.483	1729.56	1812.48	2369.7	3895.97
42	5489.66		9379.22	1423.61	946.435	618.074	1724.79	1811.87	2374.96	3864.06
43	5459.41		9152.45	1414.99	945.26	592.212	1723.16	1813.24	2379.23	3825.38
44	5420.73		8980.98	1399.7	945.022	578.292	1724.28	1821.53	2390.33	3797.11
45	5380.22		8813.62	1379.85	931.837	571.997	1727.82	1827.28	2399.28	3827.65
46	5369.45		8650.03	1374.05	923.154	579.57	1731.42	1838.66	2421.96	3787.11
47	5332.91		8566.44	1358.71	899.183	576.228	1729.96	1848.31	2446.53	3738.4
48	5321.56		8486.34	1344.28	872.542	580.86	1723.64	1845.68	2451.88	3779.03
49	5284.09		8337.67	1314.07	844.552	582.482	1720.71	1845.71	2450.48	3750.37
50	5247.25		8195.77	1282.31	815.179	575.203	1723.45	1849.35	2460.12	3725.1
51	5227.43		8088.94	1259.11	796	572.649	1715.44	1844.71	2452.4	3668.37
52	5199.88		7912.72	1225.98	782.975	589.378	1708.27	1839.73	2452.61	3656.35
53	5161.49		7753.98	1196.15	768.16	600.613	1708.36	1843.89	2456.89	3616.24
54	5140.15		7593.11	1158.9	741.129	602.13	1711.77	1850.95	2467.17	3609.09
55	5089.84		7511.19	1134.07	718.501	605.333	1708.77	1852.25	2469.46	3575.04
56	5054.52		7347.7	1113.57	699.494	613.374	1706.36	1852.39	2473.83	3618.73
57	5011.87		7251.76	1079.04	677.88	609.421	1699.84	1844.1	2469.38	3592.46
58	4979.72		7205.7	1047.7	659.481	617.347	1704.37	1848.42	2477.57	3594.66
59	4977.46		7162.57	1013.66	639.121	622.97	1708.16	1858.48	2493.4	3565.27
60	4941.96		7111.12	991.354	624.713	628.379	1703.99	1857.15	2492.68	3606.07
FMax	5864.43	2075.7	10390.9	1663.07	1639.05	1407.94	1731.42	1858.48	2493.4	6118.03
FMin	3637.79	731.093	4845.34	225.329	354.306	363.446	949.407	807.274	1195.34	2488.1
F0	3637.79	886.763	4845.34	225.329	374.652	379.098	949.407	807.274	1195.34	2488.1
Increase(Max-F0)/F0%	0.612088	1.34076	1.1445	6.38064	3.37486	2.71393	0.823684	1.30217	1.08594	1.45892
	Increase(Max-F0)/F0%
1	0.612088
2	1.34076
3	1.1445
4	6.38064
5	3.37486
6	2.71393
7	0.823684
8	1.30217
9	1.08594
10	1.45892
Mean	2.02375
SD	1.7536
SE	0.528731

## Sheet: Fig3g-water raw data
Data summary for H2O treatment (n=13 samples)
	1-12.16.19-#5	2-12.17.19-#4-O1	2-12.17.19-#4-O2	2-12.17.19-#4-O3	2-12.17.19-#4-O4	2-12.17.19-#4-O5	3-12.27.19-#1-O1	3-12.27.19-#1-O2	3-12.27.19-#1-O3	4-12.27.19-#2-O1	4-12.27.19-#2-O2	4-12.27.19-#2-O3	5-12.27.19-#2-O1
1	1880.18	1096.42	1352.75	1152.4	1339.78	1045.86	2205.75	2585.21	2275.82	1705.67	1741.08	2385.08	3032.28
2	1925.91	1160.57	1438.25	1247.61	1491.4	1174.91	osmotic shock	osmotic shock	osmotic shock	osmotic shock	osmotic shock	osmotic shock	osmotic shock
3	1972.97	1238.04	1515.9	1403.22	1578.32	1250.85			2960.8	2250.14	2215.56	2992.21
4	2041.09	1328.71	1579.66	1455.59	1653.4	1296.89	2893.49	3495.53	3144.52	2436.92	2336.54	3120.75	3252.18
5	2090.26	1404.66	1635.14	1516.7	1689.67	1343.92	3002.42	3568.8	3192.66	2464.16	2422.24	3139.41	3271.86
6	2262.64	1496.78	1664.6	1598.55	1722.07	1410.56	3014.55	3667.48	3173.71	2511.56	2502.77	3181.95	3270.99
7	2365.45	1533.23	1693.19	1625.46	1736.16	1460.38	2985.6	3664.89	3198.42	2604.09	2522.55	3187.68	3231.33
8	2409.49	1569.6	1739.17	1737.5	1755.27	1518.72	2965.93	3645.13	3191.93	2620.75	2567.61	3237.95	3207.3
9	2424.32	1680.9	1763.58	1773.54	1780.05	1554.85	2951.13	3606.28	3194.21	2709.12	2553.26	3249.82	3182.61
10	2401.59	1781.49	1825.17	1878.21	1835.51	1614.44	2822.33	3554.2	3140.72	2770.29	2316.5	3263.46	3154.34
11	2394.19	1807.74	1825.2	1860.64	1855.38	1650.79	2801.49	3484.17	3126.52	2800.03	2287.42	3082.85	3153.24
12	2374.05	1847.51	1851.29	2002.42	1855.15	1673.17	2723.41	3411.61	3091.29	2961.57	2433.92	3095.42	3133.29
13	2359.61	1877.39	1899.35	2069.12	1859.9	1709.87	2622.24	3343.99	3088.07	3022.09	2438.91	3448.15	3142.61
14	2332.1	1941.82	1928.86	2113.38	1866.85	1756.12	2700.78	3279.06	3039.91	2973.8	2528.04	3052.45	3127.29
15	2340.26	2011.44	1980.25	2211.74	1914.92	1818.85	2644.45	3213.18	2931.52	3002.26	2506.63	2940.46	3137.64
16	2350.74	1965.9	1991.6	2231.93	1931.77	1852.12	2624.53	3111.04	2897.68	3039.38	2468.9	2867.55	3142.46
17	2355.13	1981.62	1998.2	2229.97	1951.48	1877.34	2505.25	3096.21	2894.22	3027.78	2430.22	2923.74	3133.53
18	2340.97	2085.04	2072.67	2348.2	1949.92	1895.73	2424.7	3013.09	2897	3058.03	2499.75	2994.12	3145.35
19	2343.53	2151.63	2079.88	2447.16	2013.39	1951.21	2364.72	2910.03	2893.06	3081.96	2556.65	3068.67	3148.34
20	2336.22	2278.47	2101.43	2561.1	2016.31	2058.67	2310.2	2876.45	2780.14	3132.77	2619.88	3147.35	3147.81
21	2334.59	2415.07	2154.3	2642.72	2015.29	2032.68	2230.93	2750.07	2741.42	3152.59	2593.31	3196.47	3176.35
22	2328.63	2620.4	2246.67	2764.97	2055.82	2064.48	2149.53	2639.43	2799.91	3031.24	2496.03	3129.43	3178.42
23	2305.36	2822.84	2207.29	2905.71	2051.26	2099.66	2088.37	2529.77	2691.46	2817.96	2353.18	3076.75	3209.09
24	2300.61	3004.55	2268.31	3169.65	2080.09	2167.62	1982.02	2459.97	2629.69	2519.8	2367.49	3036.33	3191.78
25	2291.85	3117.05	2237.83	3310.93	2076.84	2147.14	1922.6	2466.05	2601.69	2406.2	2373.82	2987.22	3170.41
26	2283.38	3277.26	2292.5	3449.41	2086.17	2158.95	1857.25	2396.85	2544.55	2376.43	2391.4	2980.38	3200.55
27	2281.21	3460.13	2367.93	3425.15	2110.09	2160.71	1861.36	2325.24	2513.15	2373.19	2374.89	2988.29	3232.27
28	2270.93	3657.35	2438.59	3387.18	2147.63	2175.79	1804.45	2230.23	2470.73	2298.94	2372.01	2911.18	3217.86
29	2276.99	3670.55	2454.04	3408.76	2158.89	2182.39	1764.54	2145.63	2377.37	2291.6	2404.56	2935.53	3197.59
30	2271.85	3576.18	2496.33	3344.96	2165.79	2204.18	1706.19	2101.82	2328.4	2284.6	2423.52	2878.28	3158
31	2253.29	3602.06	2539.34	3310.65	2158.95	2231.57	1664.34	2070.48	2167.58	2265.38	2432.38	2830.59	3209.68
32	2262.72	3507.98	2556.9	3227.08	2201.76	2248.62	1618.55	2006.61	2066.27	2307.4	2510.2	2865.19	3239.16
33	2255.22	3450.83	2576.58	3140.96	2208.47	2252.21	1614.54	2002.81	2082.59	2365.33	2557.83	2861.94	3213.31
34	2249.49	3390.21	2630.35	3027.57	2234.34	2237.72	1594.71	1963.89	2098.89	2374.75	2566.61	2833.28	3186.98
35	2249.35	3215.08	2667.28	2955.04	2247.1	2225.08	1564.46	1896.32	2058.86	2368.97	2542.02	2794.94	3201.58
36	2241.8	3033.12	2674.37	2909.49	2254.81	2226.19	1562.53	1852.82	2044.29	2374.07	2538	2785.51	3181.75
37	2228.4	2935.61	2736.41	2941.62	2252.96	2217.02	1539.88	1811.72	1999.23	2413.19	2542.99	2784.18	3196.42
38	2120.35	2949.93	2759.03	2962.83	2271.43	2217.16	1541.04	1809.63	1973.87	2416.24	2464.34	2746.39	3175.49
39	2137.55	2964.36	2764.48	3013.11	2313.45	2229.43	1508.2	1796.14	1946.76	2448.17	2517.62	2748.01	3165.72
40	2146.02	2959.29	2849.25	3064.14	2351.75	2263.32	1481.75	1756.39	1945.06	2415.69	2474.96	2689.51	3149.78
41	2154.55	2817.8	2845.46	3050.59	2348.58	2265.49	1466.77	1745.71	1878.66	2445.91	2459.4	2689.98	3143.31
42	2169.52	2747.79	2801.55	2994.87	2350.7	2257.7	1476.51	1739.43	1893.47	2447.11	2449.43	2686.87	3124.8
43	2167.79	2731.08	2826.74	3000.7	2369.5	2270.82	1494.95	1719.69	1853.56	2413.14	2420.77	2650.16	3144.94
44	2177.51	2667.67	2800.63	3050.16	2373.41	2243.73	1478.78	1703.24	1780.69	2369.05	2424.16	2623.84	3149.72
45	2175.82	2736.02	2832.8	3022.66	2402.47	2261.39	1525.49	1696.27	1759.97	2372.23	2402.13	2657.03	3145.65
46	2168.2	2698.5	2854.89	2904.77	2397.84	2235.54	1478.39	1670.88	1750.85	2365.14	2374.3	2630.97	3113.55
47	2173.86	2686.14	2829.76	2922.85	2385.8	2235.27	1478.78	1695.12	1773.53	2383.86	2335.12	2596.21	3087.98
48	2170.87	2648.56	2818.39	2951.95	2386.82	2242.23	1454.07	1667.68	1732.72	2347.11	2282.54	2541.12	3071.34
49	2169.63	2592.28	2794.23	2964.4	2368.47	2228.1	1463.91	1652.71	1735.6	2295.13	2243.46	2466.94	3098.06
50	2176.68	2588.78	2750.13	2878.3	2369.13	2214.03	1454.1	1641.87	1724.76	2273.87	2288.94	2474.86	3105.67
51	2175.7	2549.04	2693.57	2745.52	2357.61	2149.57	1459.71	1659.29	1721.23	2253.76	2297.11	2463.53	3096.93
52	2173.64	2510.35	2569.93	2617.79	2339.25	2136.2	1459.42	1667.39	1715.19	2183.3	2215.86	2420.16	3081.3
53	2163.47	2429.94	2495.51	2944.06	2307.96	2128.03	1460.32	1650.65	1650.17	2224.4	2228.83	2432.35	3088.25
54	2150.24	2417.04	2474.2	3051.62	2317.31	2136.55	1473.97	1644.31	1665.16	2208.18	2112.67	2409.54	3065.75
55	2177.39	2362.6	2427.43	2847.51	2304.84	2115.29	1470.39	1651.27	1656.83	2138.82	2073.38	2374.08	3072.74
56	2116.65	2348.76	2381.55	2703.19	2301.95	2122.2	1502.34	1655	1649.95	2141.34	2088.36	2383.84	3088.17
57	2116.72	2294.7	2335.87	2542.15	2255.32	2050.07	1505.37	1661.47	1634.27	2155.64	2077.96	2403.77	3091.7
58	2129.05	2278.39	2310.64	2479.32	2256.98	2046	1511.22	1660.47	1599.95	2092.17	2014.73	2347.34	3082.93
59	2127.33	2183.11	2255.23	2329.58	2210.72	1999.36	1517.45	1668.73	1600.6	2077.13	2021.61	2337.65	3066.89
60	2127.84	2097.51	2240.82	2253.28	2217.61	1944.71	1522.02	1675.72	1616.68	2078.84	2047.9	2344.17	3046.23
FMAX	2424.32	3670.55	2854.89	3449.41	2402.47	2270.82	3014.55	3667.48	3198.42	3152.59	2619.88	3448.15	3271.86
FMinimum	1880.18	1096.42	1352.75	1152.4	1339.78	1045.86	1454.07	1641.87	1599.95	1705.67	1741.08	2337.65	3032.28
F0	1880.18	1096.42	1352.75	1152.4	1339.78	1045.86	2205.75	2585.21	2275.82	1705.67	1741.08	2385.08	3032.28
Increase(Max-F0)/F0%	0.28941	2.34777	1.11043	1.99323	0.79319	1.17124	0.366678	0.418641	0.405391	0.848296	0.504749	0.445719	0.0790091
	Increase(Max-F0)/F0%
1	0.28941
2	2.34777
3	1.11043
4	1.99323
5	0.79319
6	1.17124
7	0.366678
8	0.418641
9	0.405391
10	0.848296
11	0.504749
12	0.445719
13	0.0790091
Mean	0.828751
SD	0.678684
SE	0.188233

## Sheet: Fig3g-CNQX-ACC raw data
Data summary for ONLY FOR ACC treatment time course-10min (n=11 samples)
	12.18.19-#1-O1	12.18.19-#1-O2	12.18.19-#1-O3	12.29.19-#5	12.29.19-#7-O1	12.29.19-#7-O2	12.29.19-#8-O1	12.29.19-#8-O2	12.29.19-#8-O3	12.29.19-#8-O4	12.29.19-#8-O5
61	1095.98	1780.63	1420.68	2960.33	2527.32	2738.86	786.504	1672.29	645.88	1481.37	1296.65
62	osmotic shock	osmotic shock	osmotic shock	3415.03	2781.89	2973.11	1071	1998.54	887.823	1727.85	1477.32
63	1187.05			3693.46	2922.11	3107.32	1187.61	1990.18	977.276	1654.26	1457.29
64	1166.77			3913.12	2976.43	3116.53	1295.18	1986.34	1041.37	1596.78	1396.93
65	1165.87			4097.17	3051.39	3164.22	1440.78	1859.9	1084.29	1523.45	1331.97
66	1170.85			4223.3	3067.24	3199.79	1661.78	1791.9	1226.42	1466.92	1352.93
67	Unnormal drop	Unnormal drop	Unnormal drop	4326.78	3140.75	3260.87	1963.25	1816.75	1234.46	1441.62	1372.96
68	983.315	1750.93	1454.2	4403.75	3170.34	3273.19	2327.64	1693.76	1216.63	1390.76	1311.29
69	977.164	1855.33	1513.05	4563.4	3183.05	3263.44	2687.64	1648.7	1251.68	1414.87	1266.11
70	989.488	1892.53	1532.05	4664.39	3201.64	3282.96	3124.15	1596.67	1299.78	1420.58	1237.89
71	999.397	1907.85	1574.45	4741.31	3292.53	3304.1	3422.25	1553.34	1390.49	1470.76	1230.35
72	1020	1960.08	1620.5	4875.99	3340.19	3369.02	3453.24	1498.24	1487.84	1483.84	1211.45
73	1054.36	2004.8	1671.67	4927.49	3443.15	3370.48	3331.36	1476.01	1487.83	1482.74	1168.15
74	1053.71	2002.73	1650.91	4979.11	3442.3	3392.06	3438.79	1485.47	1612.14	1484.22	1158.68
75	1075.9	2029.78	1652.97	5066.45	3471.12	3500.16	3414.23	1475.25	1701.45	1509.78	1146.42
76	1085.44	2047.41	1698.43	5132.5	3543.43	3577.73	3297.07	1472.85	1783.13	1525.7	1125.74
77	1112.25	2064.1	1707.51	5184.14	3504.31	3657.75	3156	1446.67	1873.35	1558.01	1129.65
78	1111.53	2083.82	1683.39	5213.83	3575.15	3732.13	3076.72	1423.83	1859.51	1615.03	1126.46
79	1137.48	2083.86	1735.13	5221.43	3520.19	3747.02	3040.82	1431.82	1871.45	1622.37	1139.42
80	1150.63	2106.27	1764.09	5215.36	3482.99	3807.09	3030.43	1443.97	1864.79	1648.02	1144.18
81	1189.84	2162.44	1780.61	5191.64	3536.65	3884.93	3069.98	1450.21	1807.94	1691.2	1148.81
82	1200.19	2169.03	1787.53	5247.15	3561.74	3955.42	2992.77	1439.7	1793.45	1716.14	1138.31
83	1240.88	2183.65	1792.74	5267.63	3654.88	4055	2923.27	1445.96	1760.5	1803.07	1126.44
84	1277.46	2221.35	1813.51	5266.98	3589.15	4008.22	2935.15	1456.38	1750.4	1829.72	1135.44
85	1294.95	2221.71	1827.58	5273.15	3294.51	3998.02	2894.53	1451.42	1777.47	1863.07	1151.91
86	1313.28	2263.04	1870.65	5219.4	3432.51	3981.86	2690.04	1444.38	1739.61	1819.69	1156.75
87	1307.88	2299.61	1867.01	5199.67	3620.63	4028.58	2554.1	1472.55	1727.97	1839.1	1185.22
88	1322.38	2331.8	1883.03	5147.84	3717.47	4046.8	2415.47	1479.76	1708.79	1806.23	1206.59
89	1327.53	2344.06	1902.74	5176.4	3875.66	3998.2	2345.23	1505.5	1668.59	1793.96	1225.59
90	1351.64	2367.11	1942.53	5079.52	3892.53	4008.12	2281.14	1513.87	1657.7	1782.68	1237.71
91	1342.51	2348.31	1936.92	5082.82	3923.26	4043.34	2193.6	1519.42	1641.92	1805.99	1259.02
92	1325.19	2366.13	1934.5	5031.35	3923.27	4023.44	2138.87	1534.42	1637.28	1814.01	1275.22
93	1333.49	2442.13	1953.04	4977.64	3947.58	4031.98	2102.83	1534.7	1606.78	1832.28	1300.29
94	1326.45	2429.36	1948.67	4907.6	3877.99	4119.11	2053.46	1570.16	1645.37	1848.97	1324.03
95	1338.69	2417.95	1978.07	4868.64	3852.59	4083.07	2003.86	1564.72	1672.39	1858.93	1332.65
96	1338.86	2404.8	1959.14	4883.08	3800.82	3974.47	1993.93	1583.61	1690.67	1894.34	1331.27
97	1353.97	2428.38	1981.65	4841.6	3719.7	3972.35	2006.05	1604.65	1745.07	1918.56	1339.15
98	1358.34	2422.62	1994.06	4702.63	3677.75	4068.99	2003.54	1611.85	1766.56	1914.16	1361.37
99	1382.74	2427.78	2004.98	4656.66	3589.58	4078.9	1988.01	1633.91	1759.69	1929.21	1387.82
100	1385.93	2434.78	2034	4653.86	3585.07	4014.59	1976.54	1676.53	1798.28	1968.48	1411.03
101	1362.6	2371.06	2004.96	4647.13	3557.76	3991.28	1931.24	1698.2	1793.09	1979.6	1389.16
102	1373.52	2415.05	2072.78	4606.81	3514.41	4071.84	1917.22	1694.38	1781.59	1962.62	1392.01
103	1379.77	2399.99	2047.45	4578.1	3572.56	4167.04	1947.87	1711.13	1822.38	2021.79	1413.35
104	1391.64	2436.35	2088.2	4431.2	3496.48	4123.11	1988.29	1722.98	1850.92	2030.85	1403.82
105	1356.9	2365	2054.01	4409.5	3494.2	4122.34	1947.32	1721.91	1906.22	2027.74	1427.04
106	1385.1	2370.35	2071.72	4265.04	3550.08	4163.23	1899.88	1706.89	1918.47	2021.97	1396.89
107	1365.6	2364.28	2067.18	4330.09	3529.75	4170.92	1912.62	1688.33	1943.16	2091.99	1411.6
108	1372.09	2360.08	2084.76	4246.15	3513.3	4202.6	1845.47	1676.74	1976.36	2088.71	1397.75
109	1384.8	2368.32	2105.55	4201.84	3489.99	4168.09	1780.74	1650.77	1949.74	2057.07	1373.64
110	1392.97	2391.89	2110.77	4138.48	3400.49	4156.42	1737.81	1637.7	1891.5	2064.55	1371.09
111	1413.48	2428.36	2143.95	4104.36	3399.67	4126.46	1675.41	1632.04	1831.8	2034.33	1320.77
112	1419.67	2438.01	2144.78	4063.8	3401.39	4111.17	1632.9	1600.13	1831.68	2030.58	1319.5
113	1421.44	2412.44	2144.45	4031.14	3408.41	4131.37	1599.81	1571.62	1792.43	2012.35	1313.99
114	1393.78	2382.96	2130.64	3947.84	3402.57	4167.16	1574.1	1564.06	1740.57	1980.92	1296.7
115	1369.19	2359.85	2143.08	3961.13	3450.67	4181.8	1543.71	1531.32	1688.63	1965.92	1301.88
116	1356.06	2343.04	2170.01	3965.41	3462.51	4120.84	1487.65	1513.37	1644.04	1929.55	1287.78
117	1355.35	2337.32	2171.52	3813.82	3440.03	4129.77	1438.04	1516.17	1614.82	1916.54	1296.46
118	1339.52	2315.59	2140.35	3742.14	3370.47	4068.94	1385.41	1495.2	1577.24	1900.09	1330.79
119	1348.48	2337.67	2155.38	3702.78	3399.65	4149.48	1370.41	1459.81	1529.42	1877.51	1293.09
120	1360.92	2331.7	2159.07	3693.18	3417.95	4130.18	1327.28	1426.88	1516.23	1823.1	1258.53
MAX	1421.44	2442.13	2171.52	5273.15	3947.58	4202.6	3453.24	1998.54	1976.36	2091.99	1477.32
Minimum	977.164	1750.93	1420.68	2960.33	2527.32	2738.86	786.504	1423.83	645.88	1390.76	1125.74
F0	1095.98	1780.63	1420.68	2960.33	2527.32	2738.86	786.504	1672.29	645.88	1481.37	1296.65
Increase(Max-F0)/F0%	0.296955	0.371497	0.528501	0.781273	0.561961	0.534436	3.39063	0.19509	2.05995	0.412205	0.139337
	Increase(Max-F0)/F0%
1	0.296955
2	0.371497
3	0.528501
4	0.781273
5	0.561961
6	0.534436
7	3.39063
8	0.19509
9	2.05995
10	0.412205
11	0.139337
Mean	0.842893
SD	0.993442
SE	0.299534

## Sheet: Fig3h-A23187
Fig3h. LURE1.2-eGFP oct-water vs. A23187
n=7	Synergid cell	Filiform apparatus	Micropyle end	Undetermined	Total ovule	SC%	FA%	Mp%		Synergid cell%			Statistical analysis
H2O-1	6	1	1	3	8	0.75	0.125	0.125		water	A23187			water	A23187
H2O-2	18	3	0	14	21	0.857143	0.142857	0		0.75	0.125		Test for normal distribution
H2O-3	17	4	0	2	21	0.809524	0.190476	0		0.857143	0.230769		Anderson-Darling test
H2O-4	22	7	0	10	29	0.758621	0.241379	0		0.809524	0.166667		A2*	N too small	0.2933
H2O-5	14	8	0	9	22	0.636364	0.363636	0		0.758621	0.2		P value		0.5213
H2O-6	14	8	0	8	22	0.636364	0.363636	0		0.636364	0.3125		Passed normality test (alpha=0.05)?		Yes
H2O-7	8	6	0	4	14	0.571429	0.428571	0		0.636364	0.411765		P value summary		ns
Sum	99	37	1	50	137	0.717063	0.26508	0.0178571	Mean	0.571429	0.304348
Percentage	0.722628	0.270073	0.00729927			0.104257	0.120308	0.0472456	SD		0.428571		D'Agostino & Pearson test
											0.4		K2	N too small	1.92
n=9	Synergid cell	Filiform apparatus	Micropyle end	Undetermined	Total ovule	SC%	FA%	Mp%					P value		0.3828
A23187-1	1	4	3	23	8	0.125	0.5	0.375					Passed normality test (alpha=0.05)?		Yes
A23187-2	3	7	3	15	13	0.230769	0.538462	0.230769					P value summary		ns
A23187-3	1	4	1	13	6	0.166667	0.666667	0.166667
A23187-4	3	11	1	10	15	0.2	0.733333	0.0666667					Shapiro-Wilk test
A23187-5	5	11	0	9	16	0.3125	0.6875	0					W	0.9479	0.9267
A23187-6	7	10	0	3	17	0.411765	0.588235	0					P value	0.7108	0.4507
A23187-7	7	16	0	12	23	0.304348	0.695652	0					Passed normality test (alpha=0.05)?	Yes	Yes
A23187-8	9	11	1	4	21	0.428571	0.52381	0.047619					P value summary	ns	ns
A23187-9	10	14	1	10	25	0.4	0.56	0.04
Sum	46	88	10	99	144	0.286624	0.610407	0.102969	Mean				Kolmogorov-Smirnov test
Percentage	0.319444	0.611111	0.0694444			0.11224	0.0861565	0.129685	SD				KS distance	0.2026	0.1802
													P value	>0.1000	>0.1000
													Passed normality test (alpha=0.05)?	Yes	Yes
													P value summary	ns	ns
													Number of values	7	9
													Table Analyzed	SC-oct-water vs A23187
													Column B	A23187
													vs.	vs.
													Column A	water
													Unpaired t test
													P value	<0.0001
													P value summary	****
													Significantly different (P < 0.05)?	Yes
													One- or two-tailed P value?	Two-tailed
													t, df	t=7.926, df=14
													How big is the difference?
													Mean of column A	0.7186
													Mean of column B	0.2867
													Difference between means (B - A) ± SEM	-0.4319 ± 0.05449
													95% confidence interval	-0.5488 to -0.3150
													R squared (eta squared)	0.8178
													F test to compare variances
													F, DFn, Dfd	1.125, 8, 6
													P value	0.9116
													P value summary	ns
													Significantly different (P < 0.05)?	No
													Data analyzed
													Sample size, column A	7
													Sample size, column B	9
