# Supplementary material for: Ethylene-independent signaling by the ethylene precursor ACC in Arabidopsis ovular pollen tube attraction
Source: Nat Commun. 2020 Aug 14;11:4082. doi: 10.1038/s41467-020-17819-9 (PMC7429864; doi:10.1038/s41467-020-17819-9)
Supplement: Supplementary file 6 — Source Data [file 41467_2020_17819_MOESM6_ESM.zip › Raw data submitted-updated 07.13.20-NC/Supplementary Fig.1.xlsx]

## Sheet: Suppl-Fig1a
Seed number	Col-0 (n=30)	acs octuple (n=30)	ein2-5 (n=30)	etr1-1 (n=30)					Silique length	Col-0 (n=30)	acs octuple (n=30)	ein2-5 (n=30)	etr1-1 (n=30)
1	29	10	46	68					1	1.23397	0.720513	1.42308	1.69744
2	45	9	38	61					2	1.45641	0.835897	1.27949	1.65705
3	61	31	37	55					3	1.4641	1.20577	1.19872	1.53782
4	40	23	47	48					4	1.34103	0.919231	1.43782	1.36987
5	50	14	39	53					5	1.41667	0.837179	1.3109	1.45897
6	57	29	35	47					6	1.55577	1.16859	1.30321	1.42436
7	58	28	46	29					7	1.48718	1.09551	1.38718	1.23526
8	57	19	42	56					8	1.62628	0.848077	1.45449	1.5641
9	56	16	56	51					9	1.47692	0.848718	1.51603	1.47372
10	58	35	46	42					10	1.50705	1.07756	1.38333	1.43205
11	37	39	42	35					11	1.36793	1.41957	1.45272	1.34348
12	42	35	52	46					12	1.35	1.25598	1.47065	1.5462
13	51	39	51	53					13	1.56087	1.36902	1.52717	1.57283
14	53	40	53	45					14	1.4913	1.37935	1.47391	1.57554
15	54	26	53	39					15	1.52554	1.03587	1.47391	1.45
16	54	27	45	47					16	1.54783	1.08533	1.51848	1.45217
17	44	41	56	42					17	1.41359	1.36033	1.51848	1.46141
18	39	41	52	48					18	1.4	1.33696	1.50109	1.52011
19	58	37	53	49					19	1.57717	1.2913	1.50761	1.51467
20	49	39	50	45					20	1.55924	1.31033	1.43696	1.41522
21	56	31	49	39					21	1.6038	0.863587	1.52554	1.47935
22	55	25	51	36					22	1.54565	0.703261	1.46359	1.44457
23	41	26	46	41					23	1.46522	1.09076	1.41685	1.41902
24	43	25	44	58					24	1.34402	1.09185	1.45978	1.51902
25	46	23	52	48					25	1.44891	1.05815	1.47989	1.53261
26	47	28	50	44					26	1.58913	0.710326	1.49511	1.45489
27	36	32	50	47					27	1.36793	1.14946	1.47065	1.49511
28	44	30	50	44					28	1.4	1.19402	1.5538	1.46848
29	49	32	41	51					29	1.55978	1.16087	1.35	1.56902
30	48	22	49	57					30	1.46033	0.919022	1.41087	1.59565
Average	48.5667	28.4	47.3667	47.4667		48.5667	1.45324		Average	1.47145	1.07808	1.44004	1.48506
SD	7.95974	8.89246	5.59854	8.17369		28.4	1.62353		SD	0.0940782	0.215346	0.0829506	0.0920424
SE	1.45324	1.62353	1.02215	1.4923		47.3667	1.02215		SE	0.0171763	0.0393167	0.0151446	0.0168046
	Compared with WT	p=0.000 ***	p=0.502	p=0.599		47.4667	1.4923			Compared with WT	p=0.000 ***	p=0.175	p=0.460
						45.5667	0.818863
Statistical analysis									Statistical analysis
Table Analyzed	Seed number
Data sets analyzed	A-D								Table Analyzed	Silique length
									Data sets analyzed	A-D
ANOVA summary
F	47.08								ANOVA summary
P value	<0.0001								F	64.98
P value summary	****								P value	<0.0001
Significant diff. among means (P < 0.05)?	Yes								P value summary	****
R square	0.549								Significant diff. among means (P < 0.05)?	Yes
									R square	0.6269
Brown-Forsythe test
F (DFn, DFd)	1.597 (3, 116)								Brown-Forsythe test
P value	0.194								F (DFn, DFd)	13.60 (3, 116)
P value summary	ns								P value	<0.0001
Are SDs significantly different (P < 0.05)?	No								P value summary	****
									Are SDs significantly different (P < 0.05)?	Yes
Bartlett's test
Bartlett's statistic (corrected)	6.321								Bartlett's test
P value	0.097								Bartlett's statistic (corrected)	39.99
P value summary	ns								P value	<0.0001
Are SDs significantly different (P < 0.05)?	No								P value summary	****
									Are SDs significantly different (P < 0.05)?	Yes
ANOVA table	SS	DF	MS	F (DFn, DFd)	P value
Treatment (between columns)	8495	3	2832	F (3, 116) = 47.08	P<0.0001				ANOVA table	SS	DF	MS	F (DFn, DFd)	P value
Residual (within columns)	6977	116	60.15						Treatment (between columns)	3.44	3	1.147	F (3, 116) = 64.98	P<0.0001
Total	15472	119							Residual (within columns)	2.047	116	0.01764
									Total	5.486	119
Normality of Residuals
Test name	Statistics	P value	Passed normality test (alpha=0.05)?	P value summary					Normality of Residuals
Anderson-Darling (A2*)	0.3572	0.4499	Yes	ns					Test name	Statistics	P value	Passed normality test (alpha=0.05)?	P value summary
D'Agostino-Pearson omnibus (K2)	1.948	0.3776	Yes	ns					Anderson-Darling (A2*)	1.447	0.0009	No	***
Shapiro-Wilk (W)	0.9872	0.319	Yes	ns					D'Agostino-Pearson omnibus (K2)	5.741	0.0567	Yes	ns
Kolmogorov-Smirnov (distance)	0.04568	0.1	Yes	ns					Shapiro-Wilk (W)	0.9677	0.0055	No	**
									Kolmogorov-Smirnov (distance)	0.09505	0.0097	No	**
Data summary
Number of treatments (columns)	4								Data summary
Number of values (total)	120								Number of treatments (columns)	4
									Number of values (total)	120
Number of families	1
Number of comparisons per family	6								Table Analyzed	Silique length
Alpha	0.05
									Brown-Forsythe ANOVA test
Tukey's multiple comparisons test	Mean Diff.	95.00% CI of diff.	Significant?	Summary	Adjusted P Value				F* (DFn, DFd)	64.98 (3.000, 61.52)
Col-0 vs. acs octuple	20.17	14.95 to 25.39	Yes	****	<0.0001	A-B			P value	<0.0001
Col-0 vs. ein2-5	1.2	-4.020 to 6.420	No	ns	0.9321	A-C			P value summary	****
Col-0 vs. etr1-1	1.1	-4.120 to 6.320	No	ns	0.9466	A-D			Significant diff. among means (P < 0.05)?	Yes
acs octuple vs. ein2-5	-18.97	-24.19 to -13.75	Yes	****	<0.0001	B-C
acs octuple vs. etr1-1	-19.07	-24.29 to -13.85	Yes	****	<0.0001	B-D			Welch's ANOVA test
ein2-5 vs. etr1-1	-0.1	-5.320 to 5.120	No	ns	>0.9999	C-D			W (DFn, DFd)	31.51 (3.000, 62.91)
									P value	<0.0001
Test details	Mean 1	Mean 2	Mean Diff.	SE of diff.	n1	n2	q	DF	P value summary	****
Col-0 vs. acs octuple	48.57	28.4	20.17	2.002	30	30	14.24	116	Significant diff. among means (P < 0.05)?	Yes
Col-0 vs. ein2-5	48.57	47.37	1.2	2.002	30	30	0.8475	116
Col-0 vs. etr1-1	48.57	47.47	1.1	2.002	30	30	0.7769	116	Data summary
acs octuple vs. ein2-5	28.4	47.37	-18.97	2.002	30	30	13.4	116	Number of treatments (columns)	4
acs octuple vs. etr1-1	28.4	47.47	-19.07	2.002	30	30	13.47	116	Number of values (total)	120
ein2-5 vs. etr1-1	47.37	47.47	-0.1	2.002	30	30	0.07062	116
									Number of families	1
									Number of comparisons per family	6
									Alpha	0.05
									Tamhane's T2 multiple comparisons test	Mean Diff.	95.00% CI of diff.	Significant?	Summary	Adjusted P Value
									Col-0 (cm) vs. acs octuple (cm)	0.3934	0.2746 to 0.5122	Yes	****	<0.0001	A-B
									Col-0 (cm) vs. ein2-5 (cm)	0.03141	-0.03100 to 0.09382	No	ns	0.6859	A-C
									Col-0 (cm) vs. etr1-1(cm)	-0.01788	-0.08333 to 0.04758	No	ns	0.9752	A-D
									acs octuple (cm) vs. ein2-5 (cm)	-0.362	-0.4790 to -0.2449	Yes	****	<0.0001	B-C
									acs octuple (cm) vs. etr1-1(cm)	-0.4113	-0.5297 to -0.2928	Yes	****	<0.0001	B-D
									ein2-5 (cm) vs. etr1-1(cm)	-0.04929	-0.1109 to 0.01235	No	ns	0.1847	C-D
									Test details	Mean 1	Mean 2	Mean Diff.	SE of diff.	n1	n2	t	DF
									Col-0 (cm) vs. acs octuple (cm)	1.471	1.078	0.3934	0.0429	30	30	9.169	39.68
									Col-0 (cm) vs. ein2-5 (cm)	1.471	1.44	0.03141	0.0229	30	30	1.372	57.1
									Col-0 (cm) vs. etr1-1(cm)	1.471	1.489	-0.01788	0.02403	30	30	0.744	57.97
									acs octuple (cm) vs. ein2-5 (cm)	1.078	1.44	-0.362	0.04213	30	30	8.591	37.42
									acs octuple (cm) vs. etr1-1(cm)	1.078	1.489	-0.4113	0.04276	30	30	9.618	39.25
									ein2-5 (cm) vs. etr1-1(cm)	1.44	1.489	-0.04929	0.02262	30	30	2.179	57.38

## Sheet: Suppl-Fig1b
Sample information: Arabidopsis seedlings growing on MS medium with a sterilized filter paper on top for 9 days under light; and then put ~20 seedlings for each genotype into a vial 4 mL with liquid MS medium volume 300 uL (no ethylene peak, very clean); incubation time: ~48 hrs (so the age of seedlings for measurement is day 11); headspace is 3.7 mL. Inject voulme: 250 uL All the samples are sea…
Headspace		3.7 mL
Measure Time		Sample	Sample weight (mg)	Accurate Incubation time (h)	Ethylene peak Area	# of Seedlings	Ethylene concentration in the vial (ppm)	Ethylene production (nL)	Ethylene production (nL/hr/g FW)	Mean	SD	Ethylene production (pL/hr/seedling)	Mean	SD
XX-hr	XX -Min
14	45	Col0-1	48.7	49.75	723	17	0.138122	0.511052	0.210932			0.604259
16	0	Col0-2	71.7	51	1470	24	0.280829	1.03907	0.284154			0.848912
16	3	Col0-3	63.8	51.05	916	22	0.174993	0.647473	0.198795			0.576506
17	37	Col0-4	52.5	52.6167	947	16	0.180915	0.669386	0.242323			0.795121
17	41	Col0-5	64.7	52.6833	1320	23	0.252173	0.93304	0.27373			0.770015
18	52	Col0-6	59.4	53.8667	1283	24	0.245105	0.906887	0.283431	0.248894	0.0375423	0.701491	0.71605	0.108627
14	53	octuple-1	66.8	49.8833	353	21	0.0674372	0.249518	0.0748806			0.238192
15	50	octuple-2	69.8	50.8333	421	20	0.0804279	0.297583	0.0838696			0.292705
16	11	octuple-3	62.5	51.1833	462	21	0.0882606	0.326564	0.102085			0.303823
17	6	octuple-4	62.1	52.1	542	20	0.103544	0.383112	0.118412			0.36767
17	50	octuple-5	75.4	52.8333	637	25	0.121693	0.450263	0.113028			0.340893
18	56	octuple-6	66.7	53.9333	603	21	0.115197	0.42623	0.118484	0.101793	0.018583	0.376329	0.319935	0.0521175
14	56	rescue-1	67.1	49.9333	1006	22	0.192186	0.71109	0.212232			0.647308
15	45	rescue-2	69.7	50.75	1130	25	0.215875	0.798739	0.225806			0.629548
16	15	rescue-3	77.8	51.25	1183	23	0.226001	0.836202	0.209719			0.709397
17	2	rescue-4	63.1	52.0333	937	24	0.179005	0.662317	0.201723			0.530363
17	54	rescue-5	61.7	52.9	1236	21	0.236126	0.873665	0.267673			0.786448
19	1	rescue-6	66.7	54.0167	803	23	0.153405	0.5676	0.157539	0.212449	0.0356812	0.456863	0.626655	0.119094
15	0	sa4-1	58.5	50	472	23	0.090171	0.333633	0.114062			0.290115
15	42	sa4-2	73.9	50.7	733	24	0.140032	0.51812	0.138286			0.425806
16	20	sa4-3	59	51.3333	501	21	0.0957111	0.354131	0.116926			0.328508
16	59	sa4-4	80.6	51.9833	803	25	0.153405	0.5676	0.13547			0.436755
17	59	sa4-5	67.4	52.9833	718	23	0.137167	0.507517	0.142119			0.41647
18	35	sa4-6	73	53.5833	737	21	0.140797	0.520948	0.133181	0.130007	0.0116661	0.462962	0.393436	0.0680875
15	8	sa13-1	65.2	50.1333	1120	20	0.213965	0.791671	0.242198			0.789565
15	39	sa13-2	71.9	50.65	781	25	0.149202	0.552049	0.15159			0.435971
16	24	sa13-3	73.7	51.4	762	22	0.145573	0.538619	0.142184			0.476317
16	54	sa13-4	57.3	51.9	678	21	0.129525	0.479243	0.161151			0.439713
18	2	sa13-5	91.7	53.0333	845	30	0.161429	0.597287	0.122819			0.375416
18	31	sa13-6	54.5	53.5167	584	19	0.111567	0.4128	0.141532	0.160246	0.0421168	0.405973	0.487159	0.151997
15	12	sa15-1	72.6	50.2	553	24	0.105645	0.390887	0.107253			0.324442
15	36	sa15-2	69.7	50.6	571	24	0.109084	0.403611	0.11444			0.332354
16	29	sa15-3	55.4	51.4833	583	20	0.111376	0.412093	0.144484			0.40022
16	49	sa15-4	83	51.8167	888	27	0.169644	0.627682	0.145946			0.448649
18	6	sa15-5	78.4	53.1	671	26	0.128188	0.474296	0.11393			0.343543
18	27	sa15-6	79.6	53.45	792	31	0.151304	0.559824	0.13158	0.126272	0.0167387	0.337864	0.364512	0.049282
15	16	sa18-1	62.6	50.2667	1086	21	0.20747	0.767638	0.243951			0.727205
15	33	sa18-2	59.3	50.55	412	23	0.0787086	0.291222	0.0971511			0.250481
16	32	sa18-3	81.7	51.5333	786	26	0.150158	0.555583	0.131959			0.414656
16	45	sa18-4	50	51.75	349	22	0.066673	0.24669	0.0953392			0.21668
18	10	sa18-5	58.4	53.1667	414	23	0.0790906	0.292635	0.0942485			0.239309
18	22	sa18-6	59.7	53.3667	794	24	0.151686	0.561238	0.176158	0.139801	0.0601687	0.438193	0.381087	0.1941
15	21	eto1/eol1/eol2-1	50.6	50.35	1443	19	0.275671	1.01998	0.400353			1.0662
15	25	eto1/eol1/eol2-2	59.3	50.4167	1934	21	0.369472	1.36705	0.45725			1.29119
16	36	eto1/eol1/eol2-3	62.8	51.6	1747	20	0.333747	1.23486	0.381075			1.19657
16	40	eto1/eol1/eol2-4	60.4	51.6667	1604	22	0.306429	1.13379	0.363315			0.997465
18	15	eto1/eol1/eol2-5	70.8	53.25	2390	24	0.456586	1.68937	0.448096			1.32188
18	19	eto1/eol1/eol2-6	59.3	53.3167	1933	21	0.369281	1.36634	0.432156	0.413708	0.0379515	1.22033	1.18227	0.12699
		Ethylene standards (ppm)	Rep1
		0.1	355
		0.2	794
		0.5	2453
		1	5384
Statistical analysis
Table Analyzed	Ethylene production per weight
Data sets analyzed	A-H
ANOVA summary
F	48.59
P value	<0.0001
P value summary	****
Significant diff. among means (P < 0.05)?	Yes
R square	0.8948
Brown-Forsythe test
F (DFn, DFd)	1.379 (7, 40)
P value	0.2406
P value summary	ns
Are SDs significantly different (P < 0.05)?	No
Bartlett's test
Bartlett's statistic (corrected)	16.4
P value	0.0217
P value summary	*
Are SDs significantly different (P < 0.05)?	Yes
ANOVA table	SS	DF	MS	F (DFn, DFd)	P value
Treatment (between columns)	0.4371	7	0.06244	F (7, 40) = 48.59	P<0.0001
Residual (within columns)	0.05139	40	0.001285
Total	0.4884	47
Normality of Residuals
Test name	Statistics	P value	Passed normality test (alpha=0.05)?	P value summary
Anderson-Darling (A2*)	0.4389	0.2819	Yes	ns
D'Agostino-Pearson omnibus (K2)	7.72	0.0211	No	*
Shapiro-Wilk (W)	0.9556	0.0673	Yes	ns
Kolmogorov-Smirnov (distance)	0.08844	0.1	Yes	ns
Data summary
Number of treatments (columns)	8
Number of values (total)	48
Number of families	1
Number of comparisons per family	28
Alpha	0.05
Tukey's multiple comparisons test	Mean Diff.	95.00% CI of diff.	Significant?	Summary	Adjusted P Value
WT vs. acs octuple	0.1471	0.08095 to 0.2133	Yes	****	<0.0001	A-B
WT vs. #18	0.1091	0.04294 to 0.1752	Yes	***	0.0001	A-C
WT vs. #13	0.08865	0.02250 to 0.1548	Yes	**	0.0026	A-D
WT vs. #15	0.1226	0.05647 to 0.1888	Yes	****	<0.0001	A-E
WT vs. #4	0.1189	0.05274 to 0.1850	Yes	****	<0.0001	A-F
WT vs. Rescued-23D	0.03645	-0.02971 to 0.1026	No	ns	0.6486	A-G
WT vs. eto1 triple	-0.1648	-0.2310 to -0.09866	Yes	****	<0.0001	A-H
acs octuple vs. #18	-0.03801	-0.1042 to 0.02814	No	ns	0.6	B-C
acs octuple vs. #13	-0.05845	-0.1246 to 0.007699	No	ns	0.1174	B-D
acs octuple vs. #15	-0.02448	-0.09063 to 0.04167	No	ns	0.9322	B-E
acs octuple vs. #4	-0.02821	-0.09437 to 0.03794	No	ns	0.868	B-F
acs octuple vs. Rescued-23D	-0.1107	-0.1768 to -0.04450	Yes	****	<0.0001	B-G
acs octuple vs. eto1 triple	-0.3119	-0.3781 to -0.2458	Yes	****	<0.0001	B-H
#18 vs. #13	-0.02044	-0.08660 to 0.04571	No	ns	0.9736	C-D
#18 vs. #15	0.01353	-0.05262 to 0.07968	No	ns	0.9977	C-E
#18 vs. #4	0.009794	-0.05636 to 0.07594	No	ns	0.9997	C-F
#18 vs. Rescued-23D	-0.07265	-0.1388 to -0.006497	Yes	*	0.0226	C-G
#18 vs. eto1 triple	-0.2739	-0.3401 to -0.2078	Yes	****	<0.0001	C-H
#13 vs. #15	0.03397	-0.03218 to 0.1001	No	ns	0.7229	D-E
#13 vs. #4	0.03024	-0.03591 to 0.09639	No	ns	0.8227	D-F
#13 vs. Rescued-23D	-0.0522	-0.1184 to 0.01395	No	ns	0.2156	D-G
#13 vs. eto1 triple	-0.2535	-0.3196 to -0.1873	Yes	****	<0.0001	D-H
#15 vs. #4	-0.003735	-0.06989 to 0.06242	No	ns	>0.9999	E-F
#15 vs. Rescued-23D	-0.08618	-0.1523 to -0.02003	Yes	**	0.0037	E-G
#15 vs. eto1 triple	-0.2874	-0.3536 to -0.2213	Yes	****	<0.0001	E-H
#4 vs. Rescued-23D	-0.08244	-0.1486 to -0.01629	Yes	**	0.0062	F-G
#4 vs. eto1 triple	-0.2837	-0.3499 to -0.2175	Yes	****	<0.0001	F-H
Rescued-23D vs. eto1 triple	-0.2013	-0.2674 to -0.1351	Yes	****	<0.0001	G-H
Test details	Mean 1	Mean 2	Mean Diff.	SE of diff.	n1	n2	q	DF
WT vs. acs octuple	0.2489	0.1018	0.1471	0.02069	6	6	10.05	40
WT vs. #18	0.2489	0.1398	0.1091	0.02069	6	6	7.455	40
WT vs. #13	0.2489	0.1602	0.08865	0.02069	6	6	6.058	40
WT vs. #15	0.2489	0.1263	0.1226	0.02069	6	6	8.38	40
WT vs. #4	0.2489	0.13	0.1189	0.02069	6	6	8.124	40
WT vs. Rescued-23D	0.2489	0.2124	0.03645	0.02069	6	6	2.491	40
WT vs. eto1 triple	0.2489	0.4137	-0.1648	0.02069	6	6	11.26	40
acs octuple vs. #18	0.1018	0.1398	-0.03801	0.02069	6	6	2.597	40
acs octuple vs. #13	0.1018	0.1602	-0.05845	0.02069	6	6	3.994	40
acs octuple vs. #15	0.1018	0.1263	-0.02448	0.02069	6	6	1.673	40
acs octuple vs. #4	0.1018	0.13	-0.02821	0.02069	6	6	1.928	40
acs octuple vs. Rescued-23D	0.1018	0.2124	-0.1107	0.02069	6	6	7.562	40
acs octuple vs. eto1 triple	0.1018	0.4137	-0.3119	0.02069	6	6	21.32	40
#18 vs. #13	0.1398	0.1602	-0.02044	0.02069	6	6	1.397	40
#18 vs. #15	0.1398	0.1263	0.01353	0.02069	6	6	0.9245	40
#18 vs. #4	0.1398	0.13	0.009794	0.02069	6	6	0.6693	40
#18 vs. Rescued-23D	0.1398	0.2124	-0.07265	0.02069	6	6	4.964	40
#18 vs. eto1 triple	0.1398	0.4137	-0.2739	0.02069	6	6	18.72	40
#13 vs. #15	0.1602	0.1263	0.03397	0.02069	6	6	2.322	40
#13 vs. #4	0.1602	0.13	0.03024	0.02069	6	6	2.066	40
#13 vs. Rescued-23D	0.1602	0.2124	-0.0522	0.02069	6	6	3.567	40
#13 vs. eto1 triple	0.1602	0.4137	-0.2535	0.02069	6	6	17.32	40
#15 vs. #4	0.1263	0.13	-0.003735	0.02069	6	6	0.2552	40
#15 vs. Rescued-23D	0.1263	0.2124	-0.08618	0.02069	6	6	5.889	40
#15 vs. eto1 triple	0.1263	0.4137	-0.2874	0.02069	6	6	19.64	40
#4 vs. Rescued-23D	0.13	0.2124	-0.08244	0.02069	6	6	5.634	40
#4 vs. eto1 triple	0.13	0.4137	-0.2837	0.02069	6	6	19.39	40
Rescued-23D vs. eto1 triple	0.2124	0.4137	-0.2013	0.02069	6	6	13.75	40

## Sheet: Suppl-Fig1d
Silique length
hextuple (n=5)	octuple (n=5)	#18 (n=6)	#13 (n=5)	#15 (n=5)	#4 (n=5)
1.68	1.37	1.4	1.26	1.31	1.23
1.87	1.43	1.33	1.29	1.2	1.18
1.68	1.13	1.33	1.54	1.27	1.11
1.69	1.23	1.34	1.44	1.25	1.1
1.82	1.04	1.34	1.21	1.14	1.12
1.748	1.24	1.35	1.348	1.234	1.148
0.0903881	0.162173	1.34833	0.137368	0.0658027	0.0554076
		0.0263944
Statistical analysis
ANOVA summary
F	22.78
P value	<0.0001
P value summary	****
Significant diff. among means (P < 0.05)?	Yes
R square	0.82
Brown-Forsythe test
F (DFn, DFd)	2.007 (5, 25)
P value	0.1124
P value summary	ns
Are SDs significantly different (P < 0.05)?	No
Bartlett's test
Bartlett's statistic (corrected)	14.11
P value	0.0149
P value summary	*
Are SDs significantly different (P < 0.05)?	Yes
ANOVA table	SS	DF	MS	F (DFn, DFd)	P value
Treatment (between columns)	1.123	5	0.2246	F (5, 25) = 22.78	P<0.0001
Residual (within columns)	0.2464	25	0.009858
Total	1.369	30
Normality of Residuals
Test name	Statistics	P value	Passed normality test (alpha=0.05)?	P value summary
Anderson-Darling (A2*)	0.2679	0.661	Yes	ns
D'Agostino-Pearson omnibus (K2)	0.5775	0.7492	Yes	ns
Shapiro-Wilk (W)	0.9805	0.8253	Yes	ns
Kolmogorov-Smirnov (distance)	0.1173	0.1	Yes	ns
Data summary
Number of treatments (columns)	6
Number of values (total)	31
Number of families	1
Number of comparisons per family	15
Alpha	0.05
Tukey's multiple comparisons test	Mean Diff.	95.00% CI of diff.	Significant?	Summary	Adjusted P Value
hex vs. oct	0.508	0.3145 to 0.7015	Yes	****	<0.0001	A-B
hex vs. #18	0.3997	0.2144 to 0.5849	Yes	****	<0.0001	A-C
hex vs. #13	0.4	0.2065 to 0.5935	Yes	****	<0.0001	A-D
hex vs. #15	0.514	0.3205 to 0.7075	Yes	****	<0.0001	A-E
hex vs. #4	0.6	0.4065 to 0.7935	Yes	****	<0.0001	A-F
oct vs. #18	-0.1083	-0.2936 to 0.07695	No	ns	0.4825	B-C
oct vs. #13	-0.108	-0.3015 to 0.08552	No	ns	0.5321	B-D
oct vs. #15	0.006	-0.1875 to 0.1995	No	ns	>0.9999	B-E
oct vs. #4	0.092	-0.1015 to 0.2855	No	ns	0.6884	B-F
#18 vs. #13	0.0003333	-0.1849 to 0.1856	No	ns	>0.9999	C-D
#18 vs. #15	0.1143	-0.07095 to 0.2996	No	ns	0.4243	C-E
#18 vs. #4	0.2003	0.01505 to 0.3856	Yes	*	0.0286	C-F
#13 vs. #15	0.114	-0.07952 to 0.3075	No	ns	0.4744	D-E
#13 vs. #4	0.2	0.006482 to 0.3935	Yes	*	0.0399	D-F
#15 vs. #4	0.086	-0.1075 to 0.2795	No	ns	0.744	E-F
Test details	Mean 1	Mean 2	Mean Diff.	SE of diff.	n1	n2	q	DF
hex vs. oct	1.748	1.24	0.508	0.06279	5	5	11.44	25
hex vs. #18	1.748	1.348	0.3997	0.06012	5	6	9.401	25
hex vs. #13	1.748	1.348	0.4	0.06279	5	5	9.009	25
hex vs. #15	1.748	1.234	0.514	0.06279	5	5	11.58	25
hex vs. #4	1.748	1.148	0.6	0.06279	5	5	13.51	25
oct vs. #18	1.24	1.348	-0.1083	0.06012	5	6	2.548	25
oct vs. #13	1.24	1.348	-0.108	0.06279	5	5	2.432	25
oct vs. #15	1.24	1.234	0.006	0.06279	5	5	0.1351	25
oct vs. #4	1.24	1.148	0.092	0.06279	5	5	2.072	25
#18 vs. #13	1.348	1.348	0.0003333	0.06012	6	5	0.007841	25
#18 vs. #15	1.348	1.234	0.1143	0.06012	6	5	2.689	25
#18 vs. #4	1.348	1.148	0.2003	0.06012	6	5	4.712	25
#13 vs. #15	1.348	1.234	0.114	0.06279	5	5	2.567	25
#13 vs. #4	1.348	1.148	0.2	0.06279	5	5	4.504	25
#15 vs. #4	1.234	1.148	0.086	0.06279	5	5	1.937	25

## Sheet: Suppl-Fig1e
Unfertilized
hextuple (n=5)	octuple (n=5)	#18 (n=6)	#13 (n=5)	#15 (n=5)	#4 (n=5)
3	15	20	31	24	44
1	11	29	36	30	38
8	24	30	22	28	42
2	24	31	21	30	41
2	23	29	36	40	40
3.2	19.4	33	29.2	30.4	41
2.77489	6.02495	28.6667	7.32803	5.89915	2.23607
		4.50185
Statistical analysis
Table Analyzed	Unfertilized
Data sets analyzed	A-F
ANOVA summary
F	31.64
P value	<0.0001
P value summary	****
Significant diff. among means (P < 0.05)?	Yes
R square	0.8636
Brown-Forsythe test
F (DFn, DFd)	0.9959 (5, 25)
P value	0.4404
P value summary	ns
Are SDs significantly different (P < 0.05)?	No
Bartlett's test
Bartlett's statistic (corrected)	6.725
P value	0.2419
P value summary	ns
Are SDs significantly different (P < 0.05)?	No
ANOVA table	SS	DF	MS	F (DFn, DFd)	P value
Treatment (between columns)	4122	5	824.4	F (5, 25) = 31.64	P<0.0001
Residual (within columns)	651.3	25	26.05
Total	4774	30
Normality of Residuals
Test name	Statistics	P value	Passed normality test (alpha=0.05)?	P value summary
Anderson-Darling (A2*)	0.3251	0.509	Yes	ns
D'Agostino-Pearson omnibus (K2)	0.3105	0.8562	Yes	ns
Shapiro-Wilk (W)	0.9694	0.503	Yes	ns
Kolmogorov-Smirnov (distance)	0.1081	0.1	Yes	ns
Data summary
Number of treatments (columns)	6
Number of values (total)	31
Number of families	1
Number of comparisons per family	15
Alpha	0.05
Tukey's multiple comparisons test	Mean Diff.	95.00% CI of diff.	Significant?	Summary	Adjusted P Value
hex vs. oct	-16.2	-26.15 to -6.251	Yes	***	0.0005	A-B
hex vs. #18	-25.47	-34.99 to -15.94	Yes	****	<0.0001	A-C
hex vs. #13	-26	-35.95 to -16.05	Yes	****	<0.0001	A-D
hex vs. #15	-27.2	-37.15 to -17.25	Yes	****	<0.0001	A-E
hex vs. #4	-37.8	-47.75 to -27.85	Yes	****	<0.0001	A-F
oct vs. #18	-9.267	-18.79 to 0.2584	No	ns	0.0599	B-C
oct vs. #13	-9.8	-19.75 to 0.1486	No	ns	0.0552	B-D
oct vs. #15	-11	-20.95 to -1.051	Yes	*	0.0241	B-E
oct vs. #4	-21.6	-31.55 to -11.65	Yes	****	<0.0001	B-F
#18 vs. #13	-0.5333	-10.06 to 8.992	No	ns	>0.9999	C-D
#18 vs. #15	-1.733	-11.26 to 7.792	No	ns	0.9927	C-E
#18 vs. #4	-12.33	-21.86 to -2.808	Yes	**	0.006	C-F
#13 vs. #15	-1.2	-11.15 to 8.749	No	ns	0.999	D-E
#13 vs. #4	-11.8	-21.75 to -1.851	Yes	*	0.0135	D-F
#15 vs. #4	-10.6	-20.55 to -0.6514	Yes	*	0.032	E-F
Test details	Mean 1	Mean 2	Mean Diff.	SE of diff.	n1	n2	q	DF
hex vs. oct	3.2	19.4	-16.2	3.228	5	5	7.097	25
hex vs. #18	3.2	28.67	-25.47	3.091	5	6	11.65	25
hex vs. #13	3.2	29.2	-26	3.228	5	5	11.39	25
hex vs. #15	3.2	30.4	-27.2	3.228	5	5	11.92	25
hex vs. #4	3.2	41	-37.8	3.228	5	5	16.56	25
oct vs. #18	19.4	28.67	-9.267	3.091	5	6	4.24	25
oct vs. #13	19.4	29.2	-9.8	3.228	5	5	4.293	25
oct vs. #15	19.4	30.4	-11	3.228	5	5	4.819	25
oct vs. #4	19.4	41	-21.6	3.228	5	5	9.463	25
#18 vs. #13	28.67	29.2	-0.5333	3.091	6	5	0.244	25
#18 vs. #15	28.67	30.4	-1.733	3.091	6	5	0.7931	25
#18 vs. #4	28.67	41	-12.33	3.091	6	5	5.643	25
#13 vs. #15	29.2	30.4	-1.2	3.228	5	5	0.5257	25
#13 vs. #4	29.2	41	-11.8	3.228	5	5	5.169	25
#15 vs. #4	30.4	41	-10.6	3.228	5	5	4.644	25

## Sheet: Suppl-Fig1f
Aborted
hextuple (n=5)	octuple (n=5)	#18 (n=6)	#13 (n=5)	#15 (n=5)	#4 (n=5)
0	1	0	0	0	2
0	6	0	1	1	0
0	2	0	9	0	0
1	6	0	2	0	0
0	2	12	2	1	2
0.2	3.4	0	2.8	0.4	0.8
0.447214	2.40832	2	3.56371	0.547723	1.09545
		4.89898
Statistical analysis
Table Analyzed	Aborted
Data sets analyzed	A-F
ANOVA summary
F	1.109
P value	0.3805
P value summary	ns
Significant diff. among means (P < 0.05)?	No
R square	0.1816
Brown-Forsythe test
F (DFn, DFd)	0.5017 (5, 25)
P value	0.7721
P value summary	ns
Are SDs significantly different (P < 0.05)?	No
Bartlett's test
Bartlett's statistic (corrected)	26.99
P value	<0.0001
P value summary	****
Are SDs significantly different (P < 0.05)?	Yes
ANOVA table	SS	DF	MS	F (DFn, DFd)	P value
Treatment (between columns)	44.55	5	8.911	F (5, 25) = 1.109	P=0.3805
Residual (within columns)	200.8	25	8.032
Total	245.4	30
Normality of Residuals
Test name	Statistics	P value	Passed normality test (alpha=0.05)?	P value summary
Anderson-Darling (A2*)	2.251	<0.0001	No	****
D'Agostino-Pearson omnibus (K2)	32.27	<0.0001	No	****
Shapiro-Wilk (W)	0.7506	<0.0001	No	****
Kolmogorov-Smirnov (distance)	0.2405	<0.0001	No	****
Data summary
Number of treatments (columns)	6
Number of values (total)	31
Table Analyzed	Aborted
Kruskal-Wallis test
P value	0.0365
Exact or approximate P value?	Approximate
P value summary	*
Do the medians vary signif. (P < 0.05)?	Yes
Number of groups	6
Kruskal-Wallis statistic	11.88
Data summary
Number of treatments (columns)	6
Number of values (total)	31
Number of families	1
Number of comparisons per family	15
Alpha	0.05
Dunn's multiple comparisons test	Mean rank diff.	Significant?	Summary	Adjusted P Value
hex vs. oct	-14.4	No	ns	0.0998	A-B
hex vs. #18	-1.65	No	ns	>0.9999	A-C
hex vs. #13	-10.7	No	ns	0.6564	A-D
hex vs. #15	-2.1	No	ns	>0.9999	A-E
hex vs. #4	-4.3	No	ns	>0.9999	A-F
oct vs. #18	12.75	No	ns	0.1814	B-C
oct vs. #13	3.7	No	ns	>0.9999	B-D
oct vs. #15	12.3	No	ns	0.3068	B-E
oct vs. #4	10.1	No	ns	0.855	B-F
#18 vs. #13	-9.05	No	ns	>0.9999	C-D
#18 vs. #15	-0.45	No	ns	>0.9999	C-E
#18 vs. #4	-2.65	No	ns	>0.9999	C-F
#13 vs. #15	8.6	No	ns	>0.9999	D-E
#13 vs. #4	6.4	No	ns	>0.9999	D-F
#15 vs. #4	-2.2	No	ns	>0.9999	E-F
Test details	Mean rank 1	Mean rank 2	Mean rank diff.	n1	n2
hex vs. oct	10.6	25	-14.4	5	5
hex vs. #18	10.6	12.25	-1.65	5	6
hex vs. #13	10.6	21.3	-10.7	5	5
hex vs. #15	10.6	12.7	-2.1	5	5
hex vs. #4	10.6	14.9	-4.3	5	5
oct vs. #18	25	12.25	12.75	5	6
oct vs. #13	25	21.3	3.7	5	5
oct vs. #15	25	12.7	12.3	5	5
oct vs. #4	25	14.9	10.1	5	5
#18 vs. #13	12.25	21.3	-9.05	6	5
#18 vs. #15	12.25	12.7	-0.45	6	5
#18 vs. #4	12.25	14.9	-2.65	6	5
#13 vs. #15	21.3	12.7	8.6	5	5
#13 vs. #4	21.3	14.9	6.4	5	5
#15 vs. #4	12.7	14.9	-2.2	5	5

## Sheet: Suppl-Fig1g
Normal
hextuple (n=5)	octuple (n=5)	#18 (n=6)	#13 (n=5)	#15 (n=5)	#4 (n=5)
64	35	40	22	33	11
66	34	35	21	24	17
50	19	32	28	29	15
63	18	32	30	26	14
69	21	19	18	19	13
62.4	25.4	28	23.8	26.2	14
7.30068	8.38451	31	5.01996	5.26308	2.23607
		7.0993
Statistical analysis
Table Analyzed	Normal ovule
Data sets analyzed	A-F
ANOVA summary
F	35.26
P value	<0.0001
P value summary	****
Significant diff. among means (P < 0.05)?	Yes
R square	0.8758
Brown-Forsythe test
F (DFn, DFd)	0.5855 (5, 25)
P value	0.7109
P value summary	ns
Are SDs significantly different (P < 0.05)?	No
Bartlett's test
Bartlett's statistic (corrected)	5.96
P value	0.3101
P value summary	ns
Are SDs significantly different (P < 0.05)?	No
ANOVA table	SS	DF	MS	F (DFn, DFd)	P value
Treatment (between columns)	6898	5	1380	F (5, 25) = 35.26	P<0.0001
Residual (within columns)	978	25	39.12
Total	7876	30
Normality of Residuals
Test name	Statistics	P value	Passed normality test (alpha=0.05)?	P value summary
Anderson-Darling (A2*)	0.1878	0.8949	Yes	ns
D'Agostino-Pearson omnibus (K2)	0.684	0.7103	Yes	ns
Shapiro-Wilk (W)	0.975	0.6653	Yes	ns
Kolmogorov-Smirnov (distance)	0.07384	0.1	Yes	ns
Data summary
Number of treatments (columns)	6
Number of values (total)	31
Number of families	1
Number of comparisons per family	15
Alpha	0.05
Tukey's multiple comparisons test	Mean Diff.	95.00% CI of diff.	Significant?	Summary	Adjusted P Value
hex vs. oct	37	24.81 to 49.19	Yes	****	<0.0001	A-B
hex vs. #18	31.4	19.73 to 43.07	Yes	****	<0.0001	A-C
hex vs. #13	38.6	26.41 to 50.79	Yes	****	<0.0001	A-D
hex vs. #15	36.2	24.01 to 48.39	Yes	****	<0.0001	A-E
hex vs. #4	48.4	36.21 to 60.59	Yes	****	<0.0001	A-F
oct vs. #18	-5.6	-17.27 to 6.072	No	ns	0.6803	B-C
oct vs. #13	1.6	-10.59 to 13.79	No	ns	0.9984	B-D
oct vs. #15	-0.8	-12.99 to 11.39	No	ns	>0.9999	B-E
oct vs. #4	11.4	-0.7908 to 23.59	No	ns	0.0765	B-F
#18 vs. #13	7.2	-4.472 to 18.87	No	ns	0.4246	C-D
#18 vs. #15	4.8	-6.872 to 16.47	No	ns	0.7993	C-E
#18 vs. #4	17	5.328 to 28.67	Yes	**	0.0017	C-F
#13 vs. #15	-2.4	-14.59 to 9.791	No	ns	0.9896	D-E
#13 vs. #4	9.8	-2.391 to 21.99	No	ns	0.1691	D-F
#15 vs. #4	12.2	0.009211 to 24.39	Yes	*	0.0497	E-F
Test details	Mean 1	Mean 2	Mean Diff.	SE of diff.	n1	n2	q	DF
hex vs. oct	62.4	25.4	37	3.956	5	5	13.23	25
hex vs. #18	62.4	31	31.4	3.787	5	6	11.72	25
hex vs. #13	62.4	23.8	38.6	3.956	5	5	13.8	25
hex vs. #15	62.4	26.2	36.2	3.956	5	5	12.94	25
hex vs. #4	62.4	14	48.4	3.956	5	5	17.3	25
oct vs. #18	25.4	31	-5.6	3.787	5	6	2.091	25
oct vs. #13	25.4	23.8	1.6	3.956	5	5	0.572	25
oct vs. #15	25.4	26.2	-0.8	3.956	5	5	0.286	25
oct vs. #4	25.4	14	11.4	3.956	5	5	4.076	25
#18 vs. #13	31	23.8	7.2	3.787	6	5	2.689	25
#18 vs. #15	31	26.2	4.8	3.787	6	5	1.792	25
#18 vs. #4	31	14	17	3.787	6	5	6.348	25
#13 vs. #15	23.8	26.2	-2.4	3.956	5	5	0.858	25
#13 vs. #4	23.8	14	9.8	3.956	5	5	3.504	25
#15 vs. #4	26.2	14	12.2	3.956	5	5	4.362	25
