# Supplementary material for: Ethylene-independent signaling by the ethylene precursor ACC in Arabidopsis ovular pollen tube attraction
Source: Nat Commun. 2020 Aug 14;11:4082. doi: 10.1038/s41467-020-17819-9 (PMC7429864; doi:10.1038/s41467-020-17819-9)
Supplement: Supplementary file 6 — Source Data [file 41467_2020_17819_MOESM6_ESM.zip › Raw data submitted-updated 07.13.20-NC/Supplementary Fig.2.xlsx]

## Sheet: Suppl-Fig2b
Silique length
hextuple (n=5)	1-hextuple	octuple (n=5)	2-octuple	Rescued (n=5)	3-Rescued	Mean
1	1.604	1	1.287	1	1.562	1	1.7612
2	1.811	2	1.19	2	1.588	2	1.2974
3	1.738	3	1.34	3	1.471	3	1.5152
4	1.753	4	1.327	4	1.536		SD	1	2	3
5	1.9	5	1.343	5	1.419			0.10847	0.064057	0.0691571
Table Analyzed	Silique length
Data sets analyzed	A-C
ANOVA summary
F	39.11
P value	<0.0001
P value summary	****
Significant diff. among means (P < 0.05)?	Yes
R square	0.867
Brown-Forsythe test
F (DFn, DFd)	0.4111 (2, 12)
P value	0.6719
P value summary	ns
Are SDs significantly different (P < 0.05)?	No
Bartlett's test
Bartlett's statistic (corrected)	1.244
P value	0.5369
P value summary	ns
Are SDs significantly different (P < 0.05)?	No
ANOVA table	SS	DF	MS	F (DFn, DFd)	P value
Treatment (between columns)	0.5384	2	0.2692	F (2, 12) = 39.11	P<0.0001
Residual (within columns)	0.08261	12	0.006884
Total	0.621	14
Normality of Residuals
Test name	Statistics	P value	Passed normality test (alpha=0.05)?	P value summary
Anderson-Darling (A2*)	0.3752	0.3669	Yes	ns
D'Agostino-Pearson omnibus (K2)	0.8925	0.64	Yes	ns
Shapiro-Wilk (W)	0.9568	0.6379	Yes	ns
Kolmogorov-Smirnov (distance)	0.1401	0.1	Yes	ns
Data summary
Number of treatments (columns)	3
Number of values (total)	15
Number of families	1
Number of comparisons per family	3
Alpha	0.05
Tukey's multiple comparisons test	Mean Diff.	95.00% CI of diff.	Significant?	Summary	Adjusted P Value
hextuple vs. octuple	0.4638	0.3238 to 0.6038	Yes	****	<0.0001	A-B
hextuple vs. Comp-23D	0.246	0.1060 to 0.3860	Yes	**	0.0014	A-C
octuple vs. Comp-23D	-0.2178	-0.3578 to -0.07781	Yes	**	0.0036	B-C
Test details	Mean 1	Mean 2	Mean Diff.	SE of diff.	n1	n2	q	DF
hextuple vs. octuple	1.761	1.297	0.4638	0.05247	5	5	12.5	12
hextuple vs. Comp-23D	1.761	1.515	0.246	0.05247	5	5	6.63	12
octuple vs. Comp-23D	1.297	1.515	-0.2178	0.05247	5	5	5.87	12

## Sheet: Suppl-Fig2c
hextuple (n=5)
	fertile	aborted	sterile	Total ovule number	Silique length (cm)		hex-Percentage%	fertile	aborted	sterile
1	63	0	1	64	1.604		1	0.984375	0	0.015625
2	66	0	0	66	1.811		2	1	0	0
3	62	0	0	62	1.738		3	1	0	0
4	64	1	1	66	1.753		4	0.969697	0.0151515	0.0151515
5	62	1	1	64	1.9		5	0.96875	0.015625	0.015625
Average	63.4	0.4	0.6	64.4	1.7612		Average	0.984564	0.0061553	0.0092803
Average (%)	0.984472	0.00621118	0.00931677				SD	0.0153923	0.00843016	0.00847392
Pollen tube turning%	0.990683
SD	1.67332	0.547723	0.547723	1.67332	0.10847
octuple (n=5)
	fertile	aborted	sterile	Total ovule number	Silique length (cm)		oct-Percentage%	fertile	aborted	sterile
1	34	3	13	50	1.287		1	0.68	0.06	0.26
2	30	4	16	50	1.19		2	0.6	0.08	0.32
3	25	8	16	49	1.34		3	0.510204	0.163265	0.326531
4	26	9	14	49	1.327		4	0.530612	0.183673	0.285714
5	31	7	14	52	1.343		5	0.596154	0.134615	0.269231
Average	29.2	6.2	14.6	50	1.2974		Average	0.583394	0.124311	0.292295
Average (%)	0.584	0.124	0.292				SD	0.0669215	0.0530257	0.029824
Pollen tube turning%	0.708
SD	3.70135	2.58844	1.34164	1.22474	0.064057
Rescued Line (n=5)
	fertile	aborted	sterile	Total ovule number	Silique length (cm)		Rescue-Percentage%	fertile	aborted	sterile
1	42	7	4	53	1.562		1	0.792453	0.132075	0.0754717
2	41	3	9	53	1.588		2	0.773585	0.0566038	0.169811
3	41	4	4	49	1.471		3	0.836735	0.0816327	0.0816327
4	36	1	13	50	1.536		4	0.72	0.02	0.26
5	38	1	13	52	1.419		5	0.730769	0.0192308	0.25
Average	39.6	3.2	8.6	51.4	1.5152		Average	0.770708	0.0619085	0.167383
Average (%)	0.770428	0.0622568	0.167315				SD	0.0474527	0.0472184	0.088332
Pollen tube turning%	0.832685
SD	2.50998	2.48998	4.50555	1.81659	0.0691571

## Sheet: Suppl-Fig2d
Unfertilized number
hextuple (n=5)	1-hextuple	octuple (n=5)	2-octuple	Rescued23D (n=5)	3-Rescued	Mean
1	1	1	13	1	4	1	0.6
2	0	2	16	2	9	2	14.6
3	0	3	16	3	4	3	8.6
4	1	4	14	4	13		SD	1	2	3
5	1	5	14	5	13			0.547723	1.34164	4.50555
Table Analyzed	Sterilize number
Data sets analyzed	A-C
ANOVA summary
F	33.04
P value	<0.0001
P value summary	****
Significant diff. among means (P < 0.05)?	Yes
R square	0.8463
Brown-Forsythe test
F (DFn, DFd)	7.750 (2, 12)
P value	0.0069
P value summary	**
Are SDs significantly different (P < 0.05)?	Yes
Bartlett's test
Bartlett's statistic (corrected)	13.09
P value	0.0014
P value summary	**
Are SDs significantly different (P < 0.05)?	Yes
ANOVA table	SS	DF	MS	F (DFn, DFd)	P value
Treatment (between columns)	493.3	2	246.7	F (2, 12) = 33.04	P<0.0001
Residual (within columns)	89.6	12	7.467
Total	582.9	14
Normality of Residuals
Test name	Statistics	P value	Passed normality test (alpha=0.05)?	P value summary
Anderson-Darling (A2*)	0.6667	0.0651	Yes	ns
D'Agostino-Pearson omnibus (K2)	0.6939	0.7069	Yes	ns
Shapiro-Wilk (W)	0.9046	0.1118	Yes	ns
Kolmogorov-Smirnov (distance)	0.2063	0.0857	Yes	ns
Data summary
Number of treatments (columns)	3
Number of values (total)	15
Number of families	1
Number of comparisons per family	3
Alpha	0.05
Tamhane's T2 multiple comparisons test	Mean Diff.	95.00% CI of diff.	Significant?	Summary	Adjusted P Value
hextuple vs. octuple	-14	-16.22 to -11.78	Yes	****	<0.0001	A-B
hextuple vs. Comp-23D	-8	-15.87 to -0.1338	Yes	*	0.0473	A-C
octuple vs. Comp-23D	6	-1.606 to 13.61	No	ns	0.1104	B-C
Test details	Mean 1	Mean 2	Mean Diff.	SE of diff.	n1	n2	t	DF
hextuple vs. octuple	0.6	14.6	-14	0.6481	5	5	21.6	5.297
hextuple vs. Comp-23D	0.6	8.6	-8	2.03	5	5	3.941	4.118
octuple vs. Comp-23D	14.6	8.6	6	2.102	5	5	2.854	4.704
Table Analyzed	Sterilize number
Brown-Forsythe ANOVA test
F* (DFn, DFd)	33.04 (2.000, 4.831)
P value	0.0015
P value summary	**
Significant diff. among means (P < 0.05)?	Yes
Welch's ANOVA test
W (DFn, DFd)	214.4 (2.000, 6.143)
P value	<0.0001
P value summary	****
Significant diff. among means (P < 0.05)?	Yes
Data summary
Number of treatments (columns)	3
Number of values (total)	15

## Sheet: Suppl-Fig2e
Aborted number
hextuple (n=5)	1-hextuple (n=5)	octuple (n=5)	2-octuple	Rescued23D (n=5)	3-Rescued	Mean
1	0	1	3	1	7	1	0.4
2	0	2	4	2	3	2	6.2
3	0	3	8	3	4	3	3.2
4	1	4	9	4	1		SD	1	2	3
5	1	5	7	5	1			0.547723	2.58844	2.48998
							SE	1	2	3
								0.244949	1.15758	1.11355
Table Analyzed	aborted number
Data sets analyzed	A-C
ANOVA summary
F	9.561
P value	0.0033
P value summary	**
Significant diff. among means (P < 0.05)?	Yes
R square	0.6144
Brown-Forsythe test
F (DFn, DFd)	2.280 (2, 12)
P value	0.1448
P value summary	ns
Are SDs significantly different (P < 0.05)?	No
Bartlett's test
Bartlett's statistic (corrected)	6.92
P value	0.0314
P value summary	*
Are SDs significantly different (P < 0.05)?	Yes
ANOVA table	SS	DF	MS	F (DFn, DFd)	P value
Treatment (between columns)	84.13	2	42.07	F (2, 12) = 9.561	P=0.0033
Residual (within columns)	52.8	12	4.4
Total	136.9	14
Normality of Residuals
Test name	Statistics	P value	Passed normality test (alpha=0.05)?	P value summary
Anderson-Darling (A2*)	0.3283	0.4778	Yes	ns
D'Agostino-Pearson omnibus (K2)	0.1547	0.9256	Yes	ns
Shapiro-Wilk (W)	0.9582	0.6618	Yes	ns
Kolmogorov-Smirnov (distance)	0.1517	0.1	Yes	ns
Data summary
Number of treatments (columns)	3
Number of values (total)	15
Number of families	1
Number of comparisons per family	3
Alpha	0.05
Tukey's multiple comparisons test	Mean Diff.	95.00% CI of diff.	Significant?	Summary	Adjusted P Value
hextuple vs. octuple	-5.8	-9.339 to -2.261	Yes	**	0.0024	A-B
hextuple vs. Comp-23D	-2.8	-6.339 to 0.7393	No	ns	0.1293	A-C
octuple vs. Comp-23D	3	-0.5393 to 6.539	No	ns	0.1007	B-C
Test details	Mean 1	Mean 2	Mean Diff.	SE of diff.	n1	n2	q	DF
hextuple vs. octuple	0.4	6.2	-5.8	1.327	5	5	6.183	12
hextuple vs. Comp-23D	0.4	3.2	-2.8	1.327	5	5	2.985	12
octuple vs. Comp-23D	6.2	3.2	3	1.327	5	5	3.198	12

## Sheet: Suppl-Fig2f
Normal number
hextuple (n=5)	1-hextuple	octuple (n=5)	2-octuple	Rescued23D (n=5)	3-Rescued	Mean
1	63	1	34	1	42	1	63.4
2	66	2	30	2	41	2	29.2
3	62	3	25	3	41	3	39.6
4	64	4	26	4	36		SD	1	2	3
5	62	5	31	5	38			1.67332	3.70135	2.50998
Table Analyzed	fertility number
Data sets analyzed	A-C
ANOVA summary
F	202.2
P value	<0.0001
P value summary	****
Significant diff. among means (P < 0.05)?	Yes
R square	0.9712
Brown-Forsythe test
F (DFn, DFd)	0.9245 (2, 12)
P value	0.4232
P value summary	ns
Are SDs significantly different (P < 0.05)?	No
Bartlett's test
Bartlett's statistic (corrected)	2.149
P value	0.3415
P value summary	ns
Are SDs significantly different (P < 0.05)?	No
ANOVA table	SS	DF	MS	F (DFn, DFd)	P value
Treatment (between columns)	3074	2	1537	F (2, 12) = 202.2	P<0.0001
Residual (within columns)	91.2	12	7.6
Total	3165	14
Normality of Residuals
Test name	Statistics	P value	Passed normality test (alpha=0.05)?	P value summary
Anderson-Darling (A2*)	0.2355	0.7457	Yes	ns
D'Agostino-Pearson omnibus (K2)	0.1935	0.9078	Yes	ns
Shapiro-Wilk (W)	0.9684	0.8337	Yes	ns
Kolmogorov-Smirnov (distance)	0.1263	0.1	Yes	ns
Data summary
Number of treatments (columns)	3
Number of values (total)	15
Number of families	1
Number of comparisons per family	3
Alpha	0.05
Tukey's multiple comparisons test	Mean Diff.	95.00% CI of diff.	Significant?	Summary	Adjusted P Value
hextuple vs. octuple	34.2	29.55 to 38.85	Yes	****	<0.0001	A-B
hextuple vs. Comp-23D	23.8	19.15 to 28.45	Yes	****	<0.0001	A-C
octuple vs. Comp-23D	-10.4	-15.05 to -5.748	Yes	***	0.0002	B-C
Test details	Mean 1	Mean 2	Mean Diff.	SE of diff.	n1	n2	q	DF
hextuple vs. octuple	63.4	29.2	34.2	1.744	5	5	27.74	12
hextuple vs. Comp-23D	63.4	39.6	23.8	1.744	5	5	19.3	12
octuple vs. Comp-23D	29.2	39.6	-10.4	1.744	5	5	8.436	12
