# Supplementary material for: Ethylene-independent signaling by the ethylene precursor ACC in Arabidopsis ovular pollen tube attraction
Source: Nat Commun. 2020 Aug 14;11:4082. doi: 10.1038/s41467-020-17819-9 (PMC7429864; doi:10.1038/s41467-020-17819-9)
Supplement: Supplementary file 6 — Source Data [file 41467_2020_17819_MOESM6_ESM.zip › Raw data submitted-updated 07.13.20-NC/Supplementary Fig.3.xlsx]

## Sheet: Suppl-Fig3a
WT♀ x WT♂-24hr (n=15)
	fertile	aborted	sterile	Total ovule number	Silique length (cm)
1	53	4	0	57	1.66
2	58	1	3	62	1.65
3	47	0	8	55	1.48
4	55	0	1	56	1.63
5	52	0	1	53	1.5
6	65	0	0	65	1.46
7	63	1	1	65	1.66
8	50	2	6	58	1.48
9	58	0	6	64	1.52
10	53	2	3	58	1.54
11	60	0	3	63	1.56
12	54	0	6	60	1.54
13	55	0	3	58	1.62
14	56	0	4	60	1.62
15	60	1	0	61	1.55
Average	55.9333	0.733333	3	59.6667	1.56467
Average (%)	0.93743	0.0122905	0.0502793
Pollen tube turning%	0.949721
octuple♀ x WT♂-24hr (n=10)
	fertile	aborted	sterile	Total ovule number	Silique length (cm)
1	45	1	8	54	1.54
2	36	5	12	53	1.6
3	28	4	15	47	1.39
4	32	3	17	52	1.47
5	22	7	21	50	1.4
6	22	5	19	46	1.21
7	24	10	12	46	1.41
8	25	3	21	49	1.18
9	14	5	22	41	1.05
10	13	7	33	53	1.08
Average	26.1	5	18	49.1	1.333
Average (%)	0.531568	0.101833	0.366599
Pollen tube turning%	0.633401
WT♀ x acs♂-24hr (n=8)
	fertile	aborted	sterile	Total ovule number	Silique length (cm)
1	60	0	3	63	1.51
2	50	3	6	59	1.36
3	55	0	4	59	1.38
4	43	6	5	54	1.26
5	61	2	4	67	1.48
6	51	10	1	62	1.48
7	59	3	0	62	1.36
8	48	10	2	60	1.54
Average	53.375	4.25	3.125	60.75	1.42125
Average (%)	0.878601	0.0699588	0.0514403
Pollen tube turning%	0.94856
octuple♀ x acs♂-24hr (n=10)
	fertile	aborted	sterile	Total ovule number	Silique length (cm)
1	26	3	21	50	1.24
2	15	15	22	52	1.25
3	20	22	10	52	1.29
4	25	3	24	52	1.23
5	30	5	18	53	1.28
6	8	13	29	50	1.16
7	31	1	22	54	1.18
8	7	16	30	53	1.03
9	22	6	23	51	1.14
10	23	7	20	50	1.08
Average	20.7	9.1	21.9	51.7	1.188
Average (%)	0.400387	0.176015	0.423598
Pollen tube turning%	0.576402

## Sheet: Suppl-Fig3b
Unfertilized
WTPxWTF (n=15)	WTPxWTF	octPxWTF (n=8)	octPxWTF	WTPxoctF (n=10)	WTPxoctF	octPxoctF (n=10)	octPxoctF
1	0	1	3	1	8	1	21
2	3	2	6	2	12	2	22
3	8	3	4	3	15	3	10
4	1	4	5	4	17	4	24
5	1	5	4	5	21	5	18
6	0	6	1	6	19	6	29
7	1	7	0	7	12	7	22
8	6	8	2	8	21	8	30
9	6		3.125	9	22	9	23
10	3		2.03101	10	33	10	20
11	3				18		21.9
12	6				7.00793		5.60654
13	3
14	4
15	0
	3
	2.56348
Statistical analysis
Table Analyzed	Unfertilize-reciprocal crosses
Data sets analyzed	A-D
ANOVA summary
F	48.17
P value	<0.0001
P value summary	****
Significant diff. among means (P < 0.05)?	Yes
R square	0.7875
Brown-Forsythe test
F (DFn, DFd)	3.017 (3, 39)
P value	0.0413
P value summary	*
Are SDs significantly different (P < 0.05)?	Yes
Bartlett's test
Bartlett's statistic (corrected)	16.87
P value	0.0008
P value summary	***
Are SDs significantly different (P < 0.05)?	Yes
ANOVA table	SS	DF	MS	F (DFn, DFd)	P value
Treatment (between columns)	3134	3	1045	F (3, 39) = 48.17	P<0.0001
Residual (within columns)	845.8	39	21.69
Total	3980	42
Normality of Residuals
Test name	Statistics	P value	Passed normality test (alpha=0.05)?	P value summary
Anderson-Darling (A2*)	0.8829	0.0218	No	*
D'Agostino-Pearson omnibus (K2)	7.954	0.0187	No	*
Shapiro-Wilk (W)	0.9372	0.0207	No	*
Kolmogorov-Smirnov (distance)	0.1356	0.0455	No	*
Data summary
Number of treatments (columns)	4
Number of values (total)	43
Table Analyzed	Unfertilize-reciprocal crosses
Kruskal-Wallis test
P value	<0.0001
Exact or approximate P value?	Approximate
P value summary	****
Do the medians vary signif. (P < 0.05)?	Yes
Number of groups	4
Kruskal-Wallis statistic	32.03
Data summary
Number of treatments (columns)	4
Number of values (total)	43
Number of families	1
Number of comparisons per family	6
Alpha	0.05
Dunn's multiple comparisons test	Mean rank diff.	Significant?	Summary	Adjusted P Value
WT♀ x WT♂ vs. WT♀ x acs oct♂	-0.8292	No	ns	>0.9999	A-B
WT♀ x WT♂ vs. acs oct♀ x WT ♂	-19.52	Yes	***	0.0008	A-C
WT♀ x WT♂ vs. acs oct♀ x acs oct♂	-23.97	Yes	****	<0.0001	A-D
WT♀ x acs oct♂ vs. acs oct♀ x WT ♂	-18.69	Yes	**	0.01	B-C
WT♀ x acs oct♂ vs. acs oct♀ x acs oct♂	-23.14	Yes	***	0.0006	B-D
acs oct♀ x WT ♂ vs. acs oct♀ x acs oct♂	-4.45	No	ns	>0.9999	C-D
Test details	Mean rank 1	Mean rank 2	Mean rank diff.	n1	n2
WT♀ x WT♂ vs. WT♀ x acs oct♂	11.73	12.56	-0.8292	15	8
WT♀ x WT♂ vs. acs oct♀ x WT ♂	11.73	31.25	-19.52	15	10
WT♀ x WT♂ vs. acs oct♀ x acs oct♂	11.73	35.7	-23.97	15	10
WT♀ x acs oct♂ vs. acs oct♀ x WT ♂	12.56	31.25	-18.69	8	10
WT♀ x acs oct♂ vs. acs oct♀ x acs oct♂	12.56	35.7	-23.14	8	10
acs oct♀ x WT ♂ vs. acs oct♀ x acs oct♂	31.25	35.7	-4.45	10	10

## Sheet: Suppl-Fig3c
Aborted
WTPxWTF (n=15)	WTPxWTF	octPxWTF (n=8)	octPxWTF	WTPxoctF (n=10)	WTPxoctF	octPxoctF (n=10)	octPxoctF
1	4	1	0	1	1	1	3
2	1	2	3	2	5	2	15
3	0	3	0	3	4	3	22
4	0	4	6	4	3	4	3
5	0	5	2	5	7	5	5
6	0	6	10	6	5	6	13
7	1	7	3	7	10	7	1
8	2	8	10	8	3	8	16
9	0		4.25	9	5	9	6
10	2		4.0267	10	7	10	7
11	0		1.42365		5		9.1
12	0				2.53859		6.95142
13	0				0.802773		2.19823
14	0
15	1
	0.733333
	1.16292
	0.300264
Statistical analysis
Table Analyzed	Aborted-reciprocal crosses
Data sets analyzed	A-D
ANOVA summary
F	8.858
P value	0.0001
P value summary	***
Significant diff. among means (P < 0.05)?	Yes
R square	0.4053
Brown-Forsythe test
F (DFn, DFd)	6.258 (3, 39)
P value	0.0014
P value summary	**
Are SDs significantly different (P < 0.05)?	Yes
Bartlett's test
Bartlett's statistic (corrected)	31.38
P value	<0.0001
P value summary	****
Are SDs significantly different (P < 0.05)?	Yes
ANOVA table	SS	DF	MS	F (DFn, DFd)	P value
Treatment (between columns)	426.1	3	142	F (3, 39) = 8.858	P=0.0001
Residual (within columns)	625.3	39	16.03
Total	1051	42
Normality of Residuals
Test name	Statistics	P value	Passed normality test (alpha=0.05)?	P value summary
Anderson-Darling (A2*)	1.019	0.0099	No	**
D'Agostino-Pearson omnibus (K2)	9.808	0.0074	No	**
Shapiro-Wilk (W)	0.9382	0.0224	No	*
Kolmogorov-Smirnov (distance)	0.1701	0.0031	No	**
Data summary
Number of treatments (columns)	4
Number of values (total)	43
Number of families	1
Number of comparisons per family	6
Alpha	0.05
Dunn's multiple comparisons test	Mean rank diff.	Significant?	Summary	Adjusted P Value
WT♀ x WT♂ vs. WT♀ x acs oct♂	-12.37	No	ns	0.137	A-B
WT♀ x WT♂ vs. acs oct♀ x WT ♂	-17.63	Yes	**	0.003	A-C
WT♀ x WT♂ vs. acs oct♀ x acs oct♂	-21.63	Yes	***	0.0001	A-D
WT♀ x acs oct♂ vs. acs oct♀ x WT ♂	-5.263	No	ns	>0.9999	B-C
WT♀ x acs oct♂ vs. acs oct♀ x acs oct♂	-9.263	No	ns	0.6943	B-D
acs oct♀ x WT ♂ vs. acs oct♀ x acs oct♂	-4	No	ns	>0.9999	C-D
Test details	Mean rank 1	Mean rank 2	Mean rank diff.	n1	n2
WT♀ x WT♂ vs. WT♀ x acs oct♂	10.57	22.94	-12.37	15	8
WT♀ x WT♂ vs. acs oct♀ x WT ♂	10.57	28.2	-17.63	15	10
WT♀ x WT♂ vs. acs oct♀ x acs oct♂	10.57	32.2	-21.63	15	10
WT♀ x acs oct♂ vs. acs oct♀ x WT ♂	22.94	28.2	-5.263	8	10
WT♀ x acs oct♂ vs. acs oct♀ x acs oct♂	22.94	32.2	-9.263	8	10
acs oct♀ x WT ♂ vs. acs oct♀ x acs oct♂	28.2	32.2	-4	10	10
Table Analyzed	Aborted-reciprocal crosses
Kruskal-Wallis test
P value	<0.0001
Exact or approximate P value?	Approximate
P value summary	****
Do the medians vary signif. (P < 0.05)?	Yes
Number of groups	4
Kruskal-Wallis statistic	22.01
Data summary
Number of treatments (columns)	4
Number of values (total)	43

## Sheet: Suppl-Fig3d
Normal
WTPxWTF (n=15)	WTPxWTF	octPxWTF (n=8)	octPxWTF	WTPxoctF (n=10)	WTPxoctF	octPxoctF (n=10)	octPxoctF
1	53	1	60	1	45	1	26
2	58	2	50	2	36	2	15
3	47	3	55	3	28	3	20
4	55	4	43	4	32	4	25
5	52	5	61	5	22	5	30
6	65	6	51	6	22	6	8
7	63	7	59	7	24	7	31
8	50	8	48	8	25	8	7
9	58		53.375	9	14	9	22
10	53		6.43512	10	13	10	23
11	60				26.1		20.7
12	54				9.7234		8.35397
13	55
14	56
15	60
	55.9333
	4.83243
Statistical analysis
Table Analyzed	Nomral-reciprocal crosses
Data sets analyzed	A-D
ANOVA summary
F	67.56
P value	<0.0001
P value summary	****
Significant diff. among means (P < 0.05)?	Yes
R square	0.8386
Brown-Forsythe test
F (DFn, DFd)	1.237 (3, 39)
P value	0.3094
P value summary	ns
Are SDs significantly different (P < 0.05)?	No
Bartlett's test
Bartlett's statistic (corrected)	5.791
P value	0.1222
P value summary	ns
Are SDs significantly different (P < 0.05)?	No
ANOVA table	SS	DF	MS	F (DFn, DFd)	P value
Treatment (between columns)	10892	3	3631	F (3, 39) = 67.56	P<0.0001
Residual (within columns)	2096	39	53.74
Total	12987	42
Normality of Residuals
Test name	Statistics	P value	Passed normality test (alpha=0.05)?	P value summary
Anderson-Darling (A2*)	0.2386	0.7672	Yes	ns
D'Agostino-Pearson omnibus (K2)	0.2678	0.8747	Yes	ns
Shapiro-Wilk (W)	0.9799	0.6426	Yes	ns
Kolmogorov-Smirnov (distance)	0.07152	0.1	Yes	ns
Data summary
Number of treatments (columns)	4
Number of values (total)	43
