# Supplementary material for: Ethylene-independent signaling by the ethylene precursor ACC in Arabidopsis ovular pollen tube attraction
Source: Nat Commun. 2020 Aug 14;11:4082. doi: 10.1038/s41467-020-17819-9 (PMC7429864; doi:10.1038/s41467-020-17819-9)
Supplement: Supplementary file 6 — Source Data [file 41467_2020_17819_MOESM6_ESM.zip › Raw data submitted-updated 07.13.20-NC/Supplementary Fig.4.xlsx]

## Sheet: Suppl-Fig4a
WT♀ x WT♂-24hr (n=15)
	fertile	aborted	sterile	Total ovule number	Silique length (cm)
1	53	4	0	57	1.66
2	58	1	3	62	1.65
3	47	0	8	55	1.48
4	55	0	1	56	1.63
5	52	0	1	53	1.5
6	65	0	0	65	1.46
7	63	1	1	65	1.66
8	50	2	6	58	1.48
9	58	0	6	64	1.52
10	53	2	3	58	1.54
11	60	0	3	63	1.56
12	54	0	6	60	1.54
13	55	0	3	58	1.62
14	56	0	4	60	1.62
15	60	1	0	61	1.55
Average	55.9333	0.733333	3	59.6667	1.56467
Average (%)	0.93743	0.0122905	0.0502793
Pollen tube turning%	0.949721
hextuple♀ x WT♂-24hr (n=10)
	fertile	aborted	sterile	Total ovule number	Silique length (cm)
1	56	6	2	64	1.91
2	42	0	17	59	1.71
3	49	1	5	55	1.64
4	52	0	9	61	1.8
5	63	0	3	66	1.83
6	47	0	9	56	1.49
7	52	0	5	57	1.57
8	50	0	7	57	1.61
9	51	0	10	61	1.67
10	55	0	4	59	1.7
Average	51.7	0.7	7.1	59.5	1.693
Average (%)	0.868908	0.0117647	0.119328
Pollen tube turning%	0.880672
octuple♀ x WT♂-24hr (n=10)
	fertile	aborted	sterile	Total ovule number	Silique length (cm)
1	45	1	8	54	1.54
2	36	5	12	53	1.6
3	28	4	15	47	1.39
4	32	3	17	52	1.47
5	22	7	21	50	1.4
6	22	5	19	46	1.21
7	24	10	12	46	1.41
8	25	3	21	49	1.18
9	14	5	22	41	1.05
10	13	7	33	53	1.08
Average	26.1	5	18	49.1	1.333
Average (%)	0.531568	0.101833	0.366599
Pollen tube turning%	0.633401
WT♀ x WT♂-36hr (n=9)
	fertile	aborted	sterile	Total ovule number	Silique length (cm)
1	53	1	6	60	1.19
2	53	0	3	56	1.27
3	50	1	6	57	1.16
4	54	1	4	59	1.15
5	59	0	1	60	1.17
6	49	1	3	53	1.27
7	43	0	14	57	1.13
8	50	0	6	56	1.17
9	48	1	9	58	1
Average	51	0.555556	5.77778	57.3333	1.16778
Average (%)	0.889535	0.00968992	0.100775
Pollen tube turning%	0.899225
hextuple♀ x WT♂-36hr (n=10)
	fertile	aborted	sterile	Total ovule number	Silique length (cm)
1	61	3	2	66	1.62
2	51	0	13	64	1.68
3	57	6	3	66	1.66
4	63	1	4	68	1.56
5	47	7	5	59	1.52
6	47	9	10	66	1.28
7	56	0	3	59	1.44
8	54	1	14	69	1.46
9	46	0	15	61	1.27
10	20	2	41	63	1.26
Average	50.2	2.9	11	64.1	1.475
Average (%)	0.783151	0.0452418	0.171607
Pollen tube turning%	0.828393
octuple♀ x WT♂-36hr (n=10)
	fertile	aborted	sterile	Total ovule number	Silique length (cm)
1	33	9	13	55	1.56
2	34	1	21	56	1.5
3	21	6	31	58	1.28
4	22	14	21	57	1.39
5	26	12	17	55	1.36
6	19	15	17	51	1.22
7	13	7	29	49	1.18
8	25	8	26	59	1.23
9	7	7	38	52	1.08
10	8	6	39	53	1.05
Average	20.8	8.5	25.2	54.5	1.285
Average (%)	0.381651	0.155963	0.462385
Pollen tube turning%	0.537615
WT♀ x WT♂-48hr (n=15)
	fertile	aborted	sterile	Total ovule number	Silique length (cm)
1	44	1	11	56	1.51
2	40	1	10	51	1.4
3	48	0	11	59	1.27
4	41	3	11	55	1.32
5	42	0	14	56	1.23
6	56	1	9	66	1.53
7	40	0	21	61	1.41
8	31	1	29	61	1.47
9	48	0	10	58	1.33
10	55	1	3	59	1.29
11	54	0	7	61	1.51
12	35	0	25	60	1.33
13	42	0	16	58	1.39
14	36	1	18	55	1.41
15	27	2	26	55	1.1
Average	42.6	0.733333	14.7333	58.0667	1.36667
Average (%)	0.733639	0.0126292	0.253731
Pollen tube turning%	0.746269
hextuple♀ x WT♂-48hr (n=10)
	fertile	aborted	sterile	Total ovule number	Silique length (cm)
1	61	2	5	68	1.69
2	52	4	9	65	1.67
3	55	2	8	65	1.6
4	44	1	12	57	1.51
5	57	0	5	62	1.68
6	59	0	7	66	1.72
7	63	2	1	66	1.72
8	50	1	11	62	1.5
9	37	0	19	56	1.47
10	34	6	12	52	1.46
Average	51.2	1.8	8.9	61.9	1.602
Average (%)	0.827141	0.0290792	0.14378
Pollen tube turning%	0.85622
octuple♀ x WT♂-48hr (n=10)
	fertile	aborted	sterile	Total ovule number	Silique length (cm)
1	29	3	18	50	1.3
2	34	5	13	52	1.49
3	24	3	26	53	1.2
4	17	10	20	47	1.27
5	23	9	17	49	1.13
6	12	12	27	51	1.14
7	16	5	28	49	1.15
8	18	5	26	49	1.16
9	8	11	35	54	1.11
10	1	9	40	50	0.98
Average	18.2	7.2	25	50.4	1.193
Average (%)	0.361111	0.142857	0.496032
Pollen tube turning%	0.503968
Data summary
	fertile	aborted	sterile
WT♀ x WT♂-24hr	55.9333	0.733333	3		n=15
hex♀ x WT♂-24hr	51.7	0.7	7.1		n=10
oct♀ x WT♂-24hr	26.1	5	18		n-10
WT♀ x WT♂-36hr	51	0.555556	5.77778		n=9
hex♀ x WT♂-36hr	50.2	2.9	11		n=10
oct♀ x WT♂-36hr	20.8	8.5	25.2		n=10
WT♀ x WT♂-48hr	42.6	0.733333	14.7333		n=15
hex♀ x WT♂-48hr	51.2	1.8	8.9		n=10
oct♀ x WT♂-48hr	18.2	7.2	25		n=10
	fertile	aborted	sterile
WT♀ x WT♂-24hr	55.9333	0.733333	3		n=15
WT♀ x WT♂-36hr	51	0.555556	5.77778		n=9
WT♀ x WT♂-48hr	42.6	0.733333	14.7333		n=15
hex♀ x WT♂-24hr	51.7	0.7	7.1		n=10
hex♀ x WT♂-36hr	50.2	2.9	11		n=10
hex♀ x WT♂-48hr	51.2	1.8	8.9		n=10
oct♀ x WT♂-24hr	26.1	5	18		n=10
oct♀ x WT♂-36hr	20.8	8.5	25.2		n=10
oct♀ x WT♂-48hr	18.2	7.2	25		n=10

## Sheet: Suppl-Fig4b
Unfertilized
1-X	WT-24 (n=15)	2-X	WT-36 (n=9)	3-X	WT-48 (n=15)	4-X	hex-24 (n=10)	5-X	hex-36 (n=10)	6-X	hex-48 (n=10)	7-X	octup-24 (n=10)	8-X	octuple-36 (n=10)	9-X	octuple-48 (n=10)
1	0	1	6	1	11	1	2	1	2	1	5	1	8	1	13	1	18
2	3	2	3	2	10	2	17	2	13	2	9	2	12	2	21	2	13
3	8	3	6	3	11	3	5	3	3	3	8	3	15	3	31	3	26
4	1	4	4	4	11	4	9	4	4	4	12	4	17	4	21	4	20
5	1	5	1	5	14	5	3	5	5	5	5	5	21	5	17	5	17
6	0	6	3	6	9	6	9	6	10	6	7	6	19	6	17	6	27
7	1	7	14	7	21	7	5	7	3	7	1	7	12	7	29	7	28
8	6	8	6	8	29	8	7	8	14	8	11	8	21	8	26	8	26
9	6	9	9	9	10	9	10	9	15	9	19	9	22	9	38	9	35
10	3		5.77778	10	3	10	4	10	41	10	12	10	33	10	39	10	40
11	3		3.8658	11	7		7.1		11		8.9		18		25.2		25
12	6		1.2886	12	25		4.40833		11.6619		4.97661		7.00793		8.9542		8.31331
13	3			13	16		1.39403		3.68782		1.57374		2.2161		2.83157		2.6289
14	4			14	18
15	0			15	26
	3				14.7333
	2.56348				7.58256
	0.661888				1.95781
Statistical analysis
Table Analyzed	Unfertilize-delayed crosses
Data sets analyzed	A-I
ANOVA summary
F	14.61
P value	<0.0001
P value summary	****
Significant diff. among means (P < 0.05)?	Yes
R square	0.565
Brown-Forsythe test
F (DFn, DFd)	1.982 (8, 90)
P value	0.0576
P value summary	ns
Are SDs significantly different (P < 0.05)?	No
Bartlett's test
Bartlett's statistic (corrected)	32.16
P value	<0.0001
P value summary	****
Are SDs significantly different (P < 0.05)?	Yes
ANOVA table	SS	DF	MS	F (DFn, DFd)	P value
Treatment (between columns)	5746	8	718.3	F (8, 90) = 14.61	P<0.0001
Residual (within columns)	4424	90	49.15
Total	10170	98
Normality of Residuals
Test name	Statistics	P value	Passed normality test (alpha=0.05)?	P value summary
Anderson-Darling (A2*)	1.497	0.0007	No	***
D'Agostino-Pearson omnibus (K2)	30.62	<0.0001	No	****
Shapiro-Wilk (W)	0.9279	<0.0001	No	****
Kolmogorov-Smirnov (distance)	0.1316	0.0002	No	***
Data summary
Number of treatments (columns)	9
Number of values (total)	99
Table Analyzed	Unfertilize-delayed crosses
Kruskal-Wallis test
P value	<0.0001
Exact or approximate P value?	Approximate
P value summary	****
Do the medians vary signif. (P < 0.05)?	Yes
Number of groups	9
Kruskal-Wallis statistic	61.84
Data summary
Number of treatments (columns)	9
Number of values (total)	99
Number of families	1
Number of comparisons per family	36
Alpha	0.05
Dunn's multiple comparisons test	Mean rank diff.	Significant?	Summary	Adjusted P Value
WT-24 vs. WT-36	-12.93	No	ns	>0.9999	A-B
WT-24 vs. WT-48	-43.37	Yes	**	0.0013	A-C
WT-24 vs. hex-24	-18.1	No	ns	>0.9999	A-D
WT-24 vs. hex-36	-26.2	No	ns	0.9105	A-E
WT-24 vs. hex-48	-25.8	No	ns	0.994	A-F
WT-24 vs. oct-24	-53.7	Yes	***	0.0002	A-G
WT-24 vs. oct-36	-66	Yes	****	<0.0001	A-H
WT-24 vs. oct-48	-66.15	Yes	****	<0.0001	A-I
WT-36 vs. WT-48	-30.43	No	ns	0.4275	B-C
WT-36 vs. hex-24	-5.167	No	ns	>0.9999	B-D
WT-36 vs. hex-36	-13.27	No	ns	>0.9999	B-E
WT-36 vs. hex-48	-12.87	No	ns	>0.9999	B-F
WT-36 vs. oct-24	-40.77	No	ns	0.0714	B-G
WT-36 vs. oct-36	-53.07	Yes	**	0.002	B-H
WT-36 vs. oct-48	-53.22	Yes	**	0.0019	B-I
WT-48 vs. hex-24	25.27	No	ns	>0.9999	C-D
WT-48 vs. hex-36	17.17	No	ns	>0.9999	C-E
WT-48 vs. hex-48	17.57	No	ns	>0.9999	C-F
WT-48 vs. oct-24	-10.33	No	ns	>0.9999	C-G
WT-48 vs. oct-36	-22.63	No	ns	>0.9999	C-H
WT-48 vs. oct-48	-22.78	No	ns	>0.9999	C-I
hex-24 vs. hex-36	-8.1	No	ns	>0.9999	D-E
hex-24 vs. hex-48	-7.7	No	ns	>0.9999	D-F
hex-24 vs. oct-24	-35.6	No	ns	0.1989	D-G
hex-24 vs. oct-36	-47.9	Yes	**	0.0068	D-H
hex-24 vs. oct-48	-48.05	Yes	**	0.0065	D-I
hex-36 vs. hex-48	0.4	No	ns	>0.9999	E-F
hex-36 vs. oct-24	-27.5	No	ns	>0.9999	E-G
hex-36 vs. oct-36	-39.8	No	ns	0.0692	E-H
hex-36 vs. oct-48	-39.95	No	ns	0.0665	E-I
hex-48 vs. oct-24	-27.9	No	ns	>0.9999	F-G
hex-48 vs. oct-36	-40.2	No	ns	0.0622	F-H
hex-48 vs. oct-48	-40.35	No	ns	0.0598	F-I
oct-24 vs. oct-36	-12.3	No	ns	>0.9999	G-H
oct-24 vs. oct-48	-12.45	No	ns	>0.9999	G-I
oct-36 vs. oct-48	-0.15	No	ns	>0.9999	H-I
Test details	Mean rank 1	Mean rank 2	Mean rank diff.	n1	n2
WT-24 vs. WT-36	16.4	29.33	-12.93	15	9
WT-24 vs. WT-48	16.4	59.77	-43.37	15	15
WT-24 vs. hex-24	16.4	34.5	-18.1	15	10
WT-24 vs. hex-36	16.4	42.6	-26.2	15	10
WT-24 vs. hex-48	16.4	42.2	-25.8	15	10
WT-24 vs. oct-24	16.4	70.1	-53.7	15	10
WT-24 vs. oct-36	16.4	82.4	-66	15	10
WT-24 vs. oct-48	16.4	82.55	-66.15	15	10
WT-36 vs. WT-48	29.33	59.77	-30.43	9	15
WT-36 vs. hex-24	29.33	34.5	-5.167	9	10
WT-36 vs. hex-36	29.33	42.6	-13.27	9	10
WT-36 vs. hex-48	29.33	42.2	-12.87	9	10
WT-36 vs. oct-24	29.33	70.1	-40.77	9	10
WT-36 vs. oct-36	29.33	82.4	-53.07	9	10
WT-36 vs. oct-48	29.33	82.55	-53.22	9	10
WT-48 vs. hex-24	59.77	34.5	25.27	15	10
WT-48 vs. hex-36	59.77	42.6	17.17	15	10
WT-48 vs. hex-48	59.77	42.2	17.57	15	10
WT-48 vs. oct-24	59.77	70.1	-10.33	15	10
WT-48 vs. oct-36	59.77	82.4	-22.63	15	10
WT-48 vs. oct-48	59.77	82.55	-22.78	15	10
hex-24 vs. hex-36	34.5	42.6	-8.1	10	10
hex-24 vs. hex-48	34.5	42.2	-7.7	10	10
hex-24 vs. oct-24	34.5	70.1	-35.6	10	10
hex-24 vs. oct-36	34.5	82.4	-47.9	10	10
hex-24 vs. oct-48	34.5	82.55	-48.05	10	10
hex-36 vs. hex-48	42.6	42.2	0.4	10	10
hex-36 vs. oct-24	42.6	70.1	-27.5	10	10
hex-36 vs. oct-36	42.6	82.4	-39.8	10	10
hex-36 vs. oct-48	42.6	82.55	-39.95	10	10
hex-48 vs. oct-24	42.2	70.1	-27.9	10	10
hex-48 vs. oct-36	42.2	82.4	-40.2	10	10
hex-48 vs. oct-48	42.2	82.55	-40.35	10	10
oct-24 vs. oct-36	70.1	82.4	-12.3	10	10
oct-24 vs. oct-48	70.1	82.55	-12.45	10	10
oct-36 vs. oct-48	82.4	82.55	-0.15	10	10

## Sheet: Suppl-Fig4c
Aborted
1-X	WT-24 (n=15)	2-X	WT-36 (n=9)	3-X	WT-48 (n=15)	4-X	hex-24 (n=10)	5-X	hex-36 (n=10)	6-X	hex-48 (n=10)	7-X	octup-24 (n=10)	8-X	octuple-36 (n=10)	9-X	octuple-48 (n=10)
1	4	1	1	1	1	1	6	1	3	1	2	1	1	1	9	1	3
2	1	2	0	2	1	2	0	2	0	2	4	2	5	2	1	2	5
3	0	3	1	3	0	3	1	3	6	3	2	3	4	3	6	3	3
4	0	4	1	4	3	4	0	4	1	4	1	4	3	4	14	4	10
5	0	5	0	5	0	5	0	5	7	5	0	5	7	5	12	5	9
6	0	6	1	6	1	6	0	6	9	6	0	6	5	6	15	6	12
7	1	7	0	7	0	7	0	7	0	7	2	7	10	7	7	7	5
8	2	8	0	8	1	8	0	8	1	8	1	8	3	8	8	8	5
9	0	9	1	9	0	9	0	9	0	9	0	9	5	9	7	9	11
10	2		0.555556	10	1	10	0	10	2	10	6	10	7	10	6	10	9
11	0		0.527046	11	0		0.7		2.9		1.8		5		8.5		7.2
12	0		0.175682	12	0		1.88856		3.28126		1.93218		2.53859		4.19656		3.35989
13	0			13	0		0.597216		1.03763		0.61101		0.802773		1.32707		1.06249
14	0			14	1
15	1			15	2
	0.733333				0.733333
	1.16292				0.883715
	0.300264				0.228174
Statistical analysis
Table Analyzed	Aborted-delayed crosses
Data sets analyzed	A-I
ANOVA summary
F	17.41
P value	<0.0001
P value summary	****
Significant diff. among means (P < 0.05)?	Yes
R square	0.6074
Brown-Forsythe test
F (DFn, DFd)	4.488 (8, 90)
P value	0.0001
P value summary	***
Are SDs significantly different (P < 0.05)?	Yes
Bartlett's test
Bartlett's statistic (corrected)	54.89
P value	<0.0001
P value summary	****
Are SDs significantly different (P < 0.05)?	Yes
ANOVA table	SS	DF	MS	F (DFn, DFd)	P value
Treatment (between columns)	793.4	8	99.17	F (8, 90) = 17.41	P<0.0001
Residual (within columns)	512.8	90	5.698
Total	1306	98
Normality of Residuals
Test name	Statistics	P value	Passed normality test (alpha=0.05)?	P value summary
Anderson-Darling (A2*)	3.387	<0.0001	No	****
D'Agostino-Pearson omnibus (K2)	10.2	0.0061	No	**
Shapiro-Wilk (W)	0.9225	<0.0001	No	****
Kolmogorov-Smirnov (distance)	0.1913	<0.0001	No	****
Data summary
Number of treatments (columns)	9
Number of values (total)	99
Table Analyzed	Aborted-delayed crosses
Kruskal-Wallis test
P value	<0.0001
Exact or approximate P value?	Approximate
P value summary	****
Do the medians vary signif. (P < 0.05)?	Yes
Number of groups	9
Kruskal-Wallis statistic	56.9
Data summary
Number of treatments (columns)	9
Number of values (total)	99
Number of families	1
Number of comparisons per family	36
Alpha	0.05
Dunn's multiple comparisons test	Mean rank diff.	Significant?	Summary	Adjusted P Value
WT-24 vs. WT-36	-0.7444	No	ns	>0.9999	A-B
WT-24 vs. WT-48	-2.433	No	ns	>0.9999	A-C
WT-24 vs. hex-24	5.533	No	ns	>0.9999	A-D
WT-24 vs. hex-36	-20.22	No	ns	>0.9999	A-E
WT-24 vs. hex-48	-14.92	No	ns	>0.9999	A-F
WT-24 vs. oct-24	-41.27	Yes	*	0.0109	A-G
WT-24 vs. oct-36	-52.67	Yes	***	0.0001	A-H
WT-24 vs. oct-48	-50.02	Yes	***	0.0004	A-I
WT-36 vs. WT-48	-1.689	No	ns	>0.9999	B-C
WT-36 vs. hex-24	6.278	No	ns	>0.9999	B-D
WT-36 vs. hex-36	-19.47	No	ns	>0.9999	B-E
WT-36 vs. hex-48	-14.17	No	ns	>0.9999	B-F
WT-36 vs. oct-24	-40.52	No	ns	0.0583	B-G
WT-36 vs. oct-36	-51.92	Yes	**	0.0019	B-H
WT-36 vs. oct-48	-49.27	Yes	**	0.0046	B-I
WT-48 vs. hex-24	7.967	No	ns	>0.9999	C-D
WT-48 vs. hex-36	-17.78	No	ns	>0.9999	C-E
WT-48 vs. hex-48	-12.48	No	ns	>0.9999	C-F
WT-48 vs. oct-24	-38.83	Yes	*	0.0243	C-G
WT-48 vs. oct-36	-50.23	Yes	***	0.0004	C-H
WT-48 vs. oct-48	-47.58	Yes	**	0.0011	C-I
hex-24 vs. hex-36	-25.75	No	ns	>0.9999	D-E
hex-24 vs. hex-48	-20.45	No	ns	>0.9999	D-F
hex-24 vs. oct-24	-46.8	Yes	**	0.0066	D-G
hex-24 vs. oct-36	-58.2	Yes	***	0.0001	D-H
hex-24 vs. oct-48	-55.55	Yes	***	0.0003	D-I
hex-36 vs. hex-48	5.3	No	ns	>0.9999	E-F
hex-36 vs. oct-24	-21.05	No	ns	>0.9999	E-G
hex-36 vs. oct-36	-32.45	No	ns	0.3421	E-H
hex-36 vs. oct-48	-29.8	No	ns	0.6205	E-I
hex-48 vs. oct-24	-26.35	No	ns	>0.9999	F-G
hex-48 vs. oct-36	-37.75	No	ns	0.0919	F-H
hex-48 vs. oct-48	-35.1	No	ns	0.181	F-I
oct-24 vs. oct-36	-11.4	No	ns	>0.9999	G-H
oct-24 vs. oct-48	-8.75	No	ns	>0.9999	G-I
oct-36 vs. oct-48	2.65	No	ns	>0.9999	H-I
Test details	Mean rank 1	Mean rank 2	Mean rank diff.	n1	n2
WT-24 vs. WT-36	32.03	32.78	-0.7444	15	9
WT-24 vs. WT-48	32.03	34.47	-2.433	15	15
WT-24 vs. hex-24	32.03	26.5	5.533	15	10
WT-24 vs. hex-36	32.03	52.25	-20.22	15	10
WT-24 vs. hex-48	32.03	46.95	-14.92	15	10
WT-24 vs. oct-24	32.03	73.3	-41.27	15	10
WT-24 vs. oct-36	32.03	84.7	-52.67	15	10
WT-24 vs. oct-48	32.03	82.05	-50.02	15	10
WT-36 vs. WT-48	32.78	34.47	-1.689	9	15
WT-36 vs. hex-24	32.78	26.5	6.278	9	10
WT-36 vs. hex-36	32.78	52.25	-19.47	9	10
WT-36 vs. hex-48	32.78	46.95	-14.17	9	10
WT-36 vs. oct-24	32.78	73.3	-40.52	9	10
WT-36 vs. oct-36	32.78	84.7	-51.92	9	10
WT-36 vs. oct-48	32.78	82.05	-49.27	9	10
WT-48 vs. hex-24	34.47	26.5	7.967	15	10
WT-48 vs. hex-36	34.47	52.25	-17.78	15	10
WT-48 vs. hex-48	34.47	46.95	-12.48	15	10
WT-48 vs. oct-24	34.47	73.3	-38.83	15	10
WT-48 vs. oct-36	34.47	84.7	-50.23	15	10
WT-48 vs. oct-48	34.47	82.05	-47.58	15	10
hex-24 vs. hex-36	26.5	52.25	-25.75	10	10
hex-24 vs. hex-48	26.5	46.95	-20.45	10	10
hex-24 vs. oct-24	26.5	73.3	-46.8	10	10
hex-24 vs. oct-36	26.5	84.7	-58.2	10	10
hex-24 vs. oct-48	26.5	82.05	-55.55	10	10
hex-36 vs. hex-48	52.25	46.95	5.3	10	10
hex-36 vs. oct-24	52.25	73.3	-21.05	10	10
hex-36 vs. oct-36	52.25	84.7	-32.45	10	10
hex-36 vs. oct-48	52.25	82.05	-29.8	10	10
hex-48 vs. oct-24	46.95	73.3	-26.35	10	10
hex-48 vs. oct-36	46.95	84.7	-37.75	10	10
hex-48 vs. oct-48	46.95	82.05	-35.1	10	10
oct-24 vs. oct-36	73.3	84.7	-11.4	10	10
oct-24 vs. oct-48	73.3	82.05	-8.75	10	10
oct-36 vs. oct-48	84.7	82.05	2.65	10	10

## Sheet: Suppl-Fig4d
Normal
1-X	WT-24 (n=15)	2-X	WT-36 (n=9)	3-X	WT-48 (n=15)	4-X	hex-24 (n=10)	5-X	hex-36 (n=10)	6-X	hex-48 (n=10)	7-X	octup-24 (n=10)	8-X	octuple-36 (n=10)	9-X	octuple-48 (n=10)
1	53	1	53	1	44	1	56	1	61	1	61	1	45	1	33	1	29
2	58	2	53	2	40	2	42	2	51	2	52	2	36	2	34	2	34
3	47	3	50	3	48	3	49	3	57	3	55	3	28	3	21	3	24
4	55	4	54	4	41	4	52	4	63	4	44	4	32	4	22	4	17
5	52	5	59	5	42	5	63	5	47	5	57	5	22	5	26	5	23
6	65	6	49	6	56	6	47	6	47	6	59	6	22	6	19	6	12
7	63	7	43	7	40	7	52	7	56	7	63	7	24	7	13	7	16
8	50	8	50	8	31	8	50	8	54	8	50	8	25	8	25	8	18
9	58	9	48	9	48	9	51	9	46	9	37	9	14	9	7	9	8
10	53		51	10	55	10	55	10	20	10	34	10	13	10	8	10	1
11	60		4.47214	11	54		51.7		50.2		51.2		26.1		20.8		18.2
12	54			12	35		5.61842		12.1363		9.97553		9.7234		9.35474		9.81835
13	55			13	42
14	56			14	36
15	60			15	27
	55.9333				42.6
	4.83243				8.53397
Statistical analysis
Table Analyzed	Normal-delayed crosses
Data sets analyzed	A-I
ANOVA summary
F	32.41
P value	<0.0001
P value summary	****
Significant diff. among means (P < 0.05)?	Yes
R square	0.7423
Brown-Forsythe test
F (DFn, DFd)	1.261 (8, 90)
P value	0.274
P value summary	ns
Are SDs significantly different (P < 0.05)?	No
Bartlett's test
Bartlett's statistic (corrected)	16.96
P value	0.0306
P value summary	*
Are SDs significantly different (P < 0.05)?	Yes
ANOVA table	SS	DF	MS	F (DFn, DFd)	P value
Treatment (between columns)	18778	8	2347	F (8, 90) = 32.41	P<0.0001
Residual (within columns)	6518	90	72.42
Total	25296	98
Normality of Residuals
Test name	Statistics	P value	Passed normality test (alpha=0.05)?	P value summary
Anderson-Darling (A2*)	0.607	0.1117	Yes	ns
D'Agostino-Pearson omnibus (K2)	8.001	0.0183	No	*
Shapiro-Wilk (W)	0.9762	0.0692	Yes	ns
Kolmogorov-Smirnov (distance)	0.09486	0.0284	No	*
Data summary
Number of treatments (columns)	9
Number of values (total)	99
Number of families	1
Number of comparisons per family	36
Alpha	0.05
Tukey's multiple comparisons test	Mean Diff.	95.00% CI of diff.	Significant?	Summary	Adjusted P Value
WT-24 vs. WT-36	4.933	-6.472 to 16.34	No	ns	0.9043	A-B
WT-24 vs. WT-48	13.33	3.456 to 23.21	Yes	**	0.0014	A-C
WT-24 vs. hex-24	4.233	-6.810 to 15.28	No	ns	0.9504	A-D
WT-24 vs. hex-36	5.733	-5.310 to 16.78	No	ns	0.7743	A-E
WT-24 vs. hex-48	4.733	-6.310 to 15.78	No	ns	0.9087	A-F
WT-24 vs. oct-24	29.83	18.79 to 40.88	Yes	****	<0.0001	A-G
WT-24 vs. oct-36	35.13	24.09 to 46.18	Yes	****	<0.0001	A-H
WT-24 vs. oct-48	37.73	26.69 to 48.78	Yes	****	<0.0001	A-I
WT-36 vs. WT-48	8.4	-3.005 to 19.81	No	ns	0.3295	B-C
WT-36 vs. hex-24	-0.7	-13.13 to 11.73	No	ns	>0.9999	B-D
WT-36 vs. hex-36	0.8	-11.63 to 13.23	No	ns	>0.9999	B-E
WT-36 vs. hex-48	-0.2	-12.63 to 12.23	No	ns	>0.9999	B-F
WT-36 vs. oct-24	24.9	12.47 to 37.33	Yes	****	<0.0001	B-G
WT-36 vs. oct-36	30.2	17.77 to 42.63	Yes	****	<0.0001	B-H
WT-36 vs. oct-48	32.8	20.37 to 45.23	Yes	****	<0.0001	B-I
WT-48 vs. hex-24	-9.1	-20.14 to 1.943	No	ns	0.1934	C-D
WT-48 vs. hex-36	-7.6	-18.64 to 3.443	No	ns	0.4226	C-E
WT-48 vs. hex-48	-8.6	-19.64 to 2.443	No	ns	0.258	C-F
WT-48 vs. oct-24	16.5	5.457 to 27.54	Yes	***	0.0003	C-G
WT-48 vs. oct-36	21.8	10.76 to 32.84	Yes	****	<0.0001	C-H
WT-48 vs. oct-48	24.4	13.36 to 35.44	Yes	****	<0.0001	C-I
hex-24 vs. hex-36	1.5	-10.60 to 13.60	No	ns	>0.9999	D-E
hex-24 vs. hex-48	0.5	-11.60 to 12.60	No	ns	>0.9999	D-F
hex-24 vs. oct-24	25.6	13.50 to 37.70	Yes	****	<0.0001	D-G
hex-24 vs. oct-36	30.9	18.80 to 43.00	Yes	****	<0.0001	D-H
hex-24 vs. oct-48	33.5	21.40 to 45.60	Yes	****	<0.0001	D-I
hex-36 vs. hex-48	-1	-13.10 to 11.10	No	ns	>0.9999	E-F
hex-36 vs. oct-24	24.1	12.00 to 36.20	Yes	****	<0.0001	E-G
hex-36 vs. oct-36	29.4	17.30 to 41.50	Yes	****	<0.0001	E-H
hex-36 vs. oct-48	32	19.90 to 44.10	Yes	****	<0.0001	E-I
hex-48 vs. oct-24	25.1	13.00 to 37.20	Yes	****	<0.0001	F-G
hex-48 vs. oct-36	30.4	18.30 to 42.50	Yes	****	<0.0001	F-H
hex-48 vs. oct-48	33	20.90 to 45.10	Yes	****	<0.0001	F-I
oct-24 vs. oct-36	5.3	-6.797 to 17.40	No	ns	0.8978	G-H
oct-24 vs. oct-48	7.9	-4.197 to 20.00	No	ns	0.4961	G-I
oct-36 vs. oct-48	2.6	-9.497 to 14.70	No	ns	0.9989	H-I
Test details	Mean 1	Mean 2	Mean Diff.	SE of diff.	n1	n2	q	DF
WT-24 vs. WT-36	55.93	51	4.933	3.588	15	9	1.944	90
WT-24 vs. WT-48	55.93	42.6	13.33	3.107	15	15	6.068	90
WT-24 vs. hex-24	55.93	51.7	4.233	3.474	15	10	1.723	90
WT-24 vs. hex-36	55.93	50.2	5.733	3.474	15	10	2.334	90
WT-24 vs. hex-48	55.93	51.2	4.733	3.474	15	10	1.927	90
WT-24 vs. oct-24	55.93	26.1	29.83	3.474	15	10	12.14	90
WT-24 vs. oct-36	55.93	20.8	35.13	3.474	15	10	14.3	90
WT-24 vs. oct-48	55.93	18.2	37.73	3.474	15	10	15.36	90
WT-36 vs. WT-48	51	42.6	8.4	3.588	9	15	3.311	90
WT-36 vs. hex-24	51	51.7	-0.7	3.91	9	10	0.2532	90
WT-36 vs. hex-36	51	50.2	0.8	3.91	9	10	0.2893	90
WT-36 vs. hex-48	51	51.2	-0.2	3.91	9	10	0.07234	90
WT-36 vs. oct-24	51	26.1	24.9	3.91	9	10	9.006	90
WT-36 vs. oct-36	51	20.8	30.2	3.91	9	10	10.92	90
WT-36 vs. oct-48	51	18.2	32.8	3.91	9	10	11.86	90
WT-48 vs. hex-24	42.6	51.7	-9.1	3.474	15	10	3.704	90
WT-48 vs. hex-36	42.6	50.2	-7.6	3.474	15	10	3.094	90
WT-48 vs. hex-48	42.6	51.2	-8.6	3.474	15	10	3.501	90
WT-48 vs. oct-24	42.6	26.1	16.5	3.474	15	10	6.716	90
WT-48 vs. oct-36	42.6	20.8	21.8	3.474	15	10	8.874	90
WT-48 vs. oct-48	42.6	18.2	24.4	3.474	15	10	9.932	90
hex-24 vs. hex-36	51.7	50.2	1.5	3.806	10	10	0.5574	90
hex-24 vs. hex-48	51.7	51.2	0.5	3.806	10	10	0.1858	90
hex-24 vs. oct-24	51.7	26.1	25.6	3.806	10	10	9.513	90
hex-24 vs. oct-36	51.7	20.8	30.9	3.806	10	10	11.48	90
hex-24 vs. oct-48	51.7	18.2	33.5	3.806	10	10	12.45	90
hex-36 vs. hex-48	50.2	51.2	-1	3.806	10	10	0.3716	90
hex-36 vs. oct-24	50.2	26.1	24.1	3.806	10	10	8.955	90
hex-36 vs. oct-36	50.2	20.8	29.4	3.806	10	10	10.92	90
hex-36 vs. oct-48	50.2	18.2	32	3.806	10	10	11.89	90
hex-48 vs. oct-24	51.2	26.1	25.1	3.806	10	10	9.327	90
hex-48 vs. oct-36	51.2	20.8	30.4	3.806	10	10	11.3	90
hex-48 vs. oct-48	51.2	18.2	33	3.806	10	10	12.26	90
oct-24 vs. oct-36	26.1	20.8	5.3	3.806	10	10	1.969	90
oct-24 vs. oct-48	26.1	18.2	7.9	3.806	10	10	2.936	90
oct-36 vs. oct-48	20.8	18.2	2.6	3.806	10	10	0.9661	90
