# Supplementary material for: Ethylene-independent signaling by the ethylene precursor ACC in Arabidopsis ovular pollen tube attraction
Source: Nat Commun. 2020 Aug 14;11:4082. doi: 10.1038/s41467-020-17819-9 (PMC7429864; doi:10.1038/s41467-020-17819-9)
Supplement: Supplementary file 6 — Source Data [file 41467_2020_17819_MOESM6_ESM.zip › Raw data submitted-updated 07.13.20-NC/Supplementary Fig.7.xlsx]

## Sheet: Suppl-Fig7a
LURE1s-relative expression level
		TUB5 Ct value	LURE1s-Ct value	ΔCT for each tech-rep	Mean of ΔCT(3 tech-rep)	ΔΔCT	-ΔΔCT	2^(-ΔΔCT)
hex-1st-biorep	Tech-rep 1	19.6182	22.1182	2.61436	2.59162	-0.474086	0.474086	1.38904
	Tech-rep 2	19.525	21.9491	2.44529
	Tech-rep 3	19.3682	22.219	2.71519
hex-2nd-biorep	Tech-rep 1	20.117	20.8646	0.770083	0.736229	-2.32947	2.32947	5.02622
	Tech-rep 2	20.0644	20.833	0.738474
	Tech-rep 3	20.1022	20.7947	0.700129
hex-3rd-biorep	Tech-rep 1	20.0772	22.0613	1.92889	1.97669	-1.08901	1.08901	2.12728
	Tech-rep 2	20.2464	22.0594	1.927
	Tech-rep 3	20.0737	22.2066	2.07419
hex-4th-biorep	Tech-rep 1	20.4225	24.9814	4.66212	4.43734	1.37163	-1.37163	0.386453
	Tech-rep 2	20.3844	24.8773	4.55805
	Tech-rep 3	20.1509	24.4111	4.09184
hex-5th-biorep	Tech-rep 1	20.5724	23.6125	3.08416	3.0943	0.028602	-0.028602	0.98037
	Tech-rep 2	20.5306	23.6511	3.12277
	Tech-rep 3	20.4819	23.6043	3.07598
hex-6th-biorep	Tech-rep 1	20.0568	25.3063	5.12613	5.18885	2.12315	-2.12315	0.229546
	Tech-rep 2	20.3513	25.322	5.14181
	Tech-rep 3	20.1323	25.4788	5.2986
hex-7th-biorep	Tech-rep 1	20.8252	25.6222	4.94038	4.81187	1.74616	-1.74616	0.298093
	Tech-rep 2	20.6748	25.5083	4.8265
	Tech-rep 3	20.5454	25.3505	4.66872
hex-8th-biorep	Tech-rep 1	22.1646	25.7887	3.4546	3.39451	0.328804	-0.328804	0.796196
	Tech-rep 2	22.3432	25.6973	3.36322
	Tech-rep 3	22.4945	25.6998	3.36571
hex-9th-biorep	Tech-rep 1	20.8876	22.8898	1.66097	1.76561	-1.30009	1.30009	2.46244
	Tech-rep 2	21.4196	22.957	1.7282
	Tech-rep 3	21.3792	23.1365	1.90766
hex-10th-biorep	Tech-rep 1	20.0905	23.0224	3.02523	2.94067	-0.125036	0.125036	1.09053
	Tech-rep 2	20.0065	23.0564	3.05923
	Tech-rep 3	19.8944	22.7347	2.73755
hex-11th-biorep	Tech-rep 1	20.2562	23.1292	2.87896	2.90795	-0.157757	0.157757	1.11555
	Tech-rep 2	20.2738	23.1761	2.92581
	Tech-rep 3	20.2208	23.1693	2.91907
hex-12th-biorep	Tech-rep 1	21.0531	24.1043	2.89014	2.9428	-0.1229	0.1229	1.08892
	Tech-rep 2	21.3215	24.1143	2.90019
	Tech-rep 3	21.2678	24.2522	3.03807
							Mean	1.41589
Average of 12-bio replicates hextuple					3.0657		SD	1.32218
							SE	0.381681
		TUB5 Ct value	LURE1s-Ct value	ΔCT for each tech-rep	Mean of ΔCT(3 tech-rep)	ΔΔCT	-ΔΔCT	2^(-ΔΔCT)
oct-1st-biorep	Tech-rep 1	19.643	25.1972	5.5333	5.42265	2.35695	-2.35695	0.195204
	Tech-rep 2	19.6864	25.0339	5.37003
	Tech-rep 3	19.6622	25.0285	5.36462
oct-2nd-biorep	Tech-rep 1	19.5854	23.9143	4.46202	4.47331	1.40761	-1.40761	0.376936
	Tech-rep 2	19.3957	23.9388	4.4865
	Tech-rep 3	19.3758	23.9237	4.47141
oct-3rd-biorep	Tech-rep 1	19.3906	23.885	4.41259	4.3938	1.3281	-1.3281	0.398292
	Tech-rep 2	19.4464	23.8571	4.38473
	Tech-rep 3	19.5802	23.8565	4.3841
oct-4th-biorep	Tech-rep 1	19.8558	25.1663	5.38473	5.23698	2.17128	-2.17128	0.222014
	Tech-rep 2	19.7575	25.0157	5.23412
	Tech-rep 3	19.7315	24.8737	5.0921
oct-5th-biorep	Tech-rep 1	19.2163	22.9964	3.84349	3.84764	0.781941	-0.781941	0.581584
	Tech-rep 2	19.1221	22.9998	3.84692
	Tech-rep 3	19.1202	23.0054	3.85251
oct-6th-biorep	Tech-rep 1	19.7553	24.1505	4.23198	4.30642	1.24072	-1.24072	0.423161
	Tech-rep 2	19.9156	24.2453	4.32682
	Tech-rep 3	20.0847	24.279	4.36047
oct-7th-biorep	Tech-rep 1	21.6229	25.4176	3.90004	3.75706	0.691356	-0.691356	0.619271
	Tech-rep 2	21.4208	25.2638	3.74623
	Tech-rep 3	21.5088	25.1424	3.6249
oct-8th-biorep	Tech-rep 1	21.7594	26.1275	4.29531	4.24735	1.18164	-1.18164	0.440849
	Tech-rep 2	21.9287	26.0659	4.23374
	Tech-rep 3	21.8084	26.0452	4.21299
oct-9th-biorep	Tech-rep 1	20.366	25.0492	4.6349	4.60127	1.53557	-1.53557	0.344942
	Tech-rep 2	20.413	24.9535	4.53914
	Tech-rep 3	20.4639	25.0441	4.62978
oct-10th-biorep	Tech-rep 1	21.2046	24.8082	3.42176	3.30375	0.238043	-0.238043	0.847895
	Tech-rep 2	21.4972	24.5579	3.17144
	Tech-rep 3	21.4575	24.7045	3.31804
oct-11th-biorep	Tech-rep 1	20.3117	22.7133	2.11755	2.03985	-1.02585	1.02585	2.03616
	Tech-rep 2	20.4097	22.6155	2.01969
	Tech-rep 3	21.0659	22.5781	1.98233
oct-12th-biorep	Tech-rep 1	20.1843	22.9827	2.47469	2.51075	-0.554952	0.554952	1.46912
	Tech-rep 2	20.6494	23.0384	2.53041
	Tech-rep 3	20.6904	23.0352	2.52715
							Mean	0.662952
							SD	0.551968
							SE	0.159339
1-X	hextuple (n=12)	2-X	octuple (n=12)
1	1.38904	1	0.195204
2	5.02622	2	0.376936
3	2.12728	3	0.398292
4	0.386453	4	0.222014
5	0.98037	5	0.581584
6	0.229546	6	0.423161
7	0.298093	7	0.619271
8	0.796196	8	0.440849
9	2.46244	9	0.344942
10	1.09053	10	0.847895
11	1.11555	11	2.03616
12	1.08892	12	1.46912
Statistical analysis
Table Analyzed	LURE1s expression level
Column B	octuple
vs.	vs.
Column A	hextuple
Unpaired t test
P value	0.0823
P value summary	ns
Significantly different (P < 0.05)?	No
One- or two-tailed P value?	Two-tailed
t, df	t=1.820, df=22
How big is the difference?
Mean of column A	1.416
Mean of column B	0.663
Difference between means (B - A) ± SEM	-0.7529 ± 0.4136
95% confidence interval	-1.611 to 0.1048
R squared (eta squared)	0.1309
F test to compare variances
F, DFn, Dfd	5.738, 11, 11
P value	0.0073
P value summary	**
Significantly different (P < 0.05)?	Yes
Data analyzed
Sample size, column A	12
Sample size, column B	12
	hextuple	octuple
Test for normal distribution
Anderson-Darling test
A2*	0.9975	1.221
P value	0.008	0.0021
Passed normality test (alpha=0.05)?	No	No
P value summary	**	**
D'Agostino & Pearson test
K2	15.7	10.94
P value	0.0004	0.0042
Passed normality test (alpha=0.05)?	No	No
P value summary	***	**
Shapiro-Wilk test
W	0.7751	0.7605
P value	0.0049	0.0034
Passed normality test (alpha=0.05)?	No	No
P value summary	**	**
Kolmogorov-Smirnov test
KS distance	0.2581	0.2815
P value	0.0264	0.0093
Passed normality test (alpha=0.05)?	No	No
P value summary	*	**
Number of values	12	12
Table Analyzed	LURE1s expression level
Column B	octuple
vs.	vs.
Column A	hextuple
Mann Whitney test
P value	0.078
Exact or approximate P value?	Exact
P value summary	ns
Significantly different (P < 0.05)?	No
One- or two-tailed P value?	Two-tailed
Sum of ranks in column A,B	181 , 119
Mann-Whitney U	41
Difference between medians
Median of column A	1.090, n=12
Median of column B	0.4320, n=12
Difference: Actual	-0.6577
Difference: Hodges-Lehmann	-0.5492
Table Analyzed	LURE1s expression level
Column A	hextuple
vs.	vs.
Column B	octuple
Kolmogorov-Smirnov test
P value	0.0996
Exact or approximate P value?	Approximate
P value summary	ns
Significantly different (P < 0.05)?	No
Kolmogorov-Smirnov D	0.5

## Sheet: Suppl-Fig7c
LURE1.2-eGFP oct WT vs hex vs oct															Synergid cell	Filiform apparatus	Micropyle end	Undetermined	Total ovule	SC%	FA%	Mp%
Filiform apparatus														Col-0-1	5	8	2	17	15	0.333333	0.533333	0.133333
1-X (n=9)	1-Col-0	2-X (n=10)	2-hex	3-X (n=9)	3-octuple	Mean								Col-0-2	7	9	3	8	19	0.368421	0.473684	0.157895
1	0.533333	1	0.642857	1	0.0357143	1	0.446885							Col-0-3	20	8	3	16	31	0.645161	0.258065	0.0967742
2	0.473684	2	0.285714	2	0.111111	2	0.430586							Col-0-4	6	5	7	12	18	0.333333	0.277778	0.388889
3	0.258065	3	0.727273	3	0.214286	3	0.182766							Col-0-5	8	8	4	8	20	0.4	0.4	0.2
4	0.277778	4	0.166667	4	0.307692									Col-0-6	7	11	4	6	22	0.318182	0.5	0.181818
5	0.4	5	0.576923	5	0.3125									Col-0-7	11	15	1	8	27	0.407407	0.555556	0.037037
6	0.5	6	0.366667	6	0.166667									Col-0-8	11	11	2	14	24	0.458333	0.458333	0.0833333
7	0.555556	7	0.478261	7	0.3									Col-0-9	9	13	1	18	23	0.391304	0.565217	0.0434783
8	0.458333	8	0.409091	8	0.12									Sum	84	88	27	107	199	0.406164	0.446885	0.146951	Mean
9	0.565217	9	0.181818	9	0.0769231		SD	1	2	3				Percentage	0.422111	0.442211	0.135678			0.0999223	0.113691	0.107367	SD
		10	0.470588					0.113691	0.187215	0.105673				Percentage(include nd.)	0.27451	0.287582	0.0882353	0.349673
Statistical analysis
Table Analyzed	FA-LURE1.2-eGFP														Synergid cell	Filiform apparatus	Micropyle end	Undetermined	Total ovule	SC%	FA%	Mp%
Data sets analyzed	A-C													hex-1	3	9	2	15	14	0.214286	0.642857	0.142857
														hex-2	20	8	0	2	28	0.714286	0.285714	0
ANOVA summary														hex-3	1	8	2	24	11	0.0909091	0.727273	0.181818
F	9.949													hex-4	30	6	0	5	36	0.833333	0.166667	0
P value	0.0007													hex-5	5	15	6	19	26	0.192308	0.576923	0.230769
P value summary	***													hex-6	18	11	1	7	30	0.6	0.366667	0.0333333
Significant diff. among means (P < 0.05)?	Yes													hex-7	11	11	1	10	23	0.478261	0.478261	0.0434783
R square	0.4432													hex-8	10	9	3	15	22	0.454545	0.409091	0.136364
														hex-9	0	2	9	21	11	0	0.181818	0.818182
Brown-Forsythe test														hex-10	9	8	0	11	17	0.529412	0.470588	0
F (DFn, DFd)	1.951 (2, 25)													Sum	107	87	24	129	218	0.410734	0.430586	0.15868	Mean
P value	0.1632													Percentage	0.490826	0.399083	0.110092			0.275764	0.187215	0.246294	SD
P value summary	ns													Percentage(include nd.)	0.308357	0.25072	0.0691643	0.371758
Are SDs significantly different (P < 0.05)?	No
															Synergid cell	Filiform apparatus	Micropyle end	Undetermined	Total ovule	SC%	FA%	Mp%
Bartlett's test														octuple-1	27	1	0	2	28	0.964286	0.0357143	0
Bartlett's statistic (corrected)	3.396													octuple-2	15	2	1	2	18	0.833333	0.111111	0.0555556
P value	0.183													octuple-3	10	3	1	10	14	0.714286	0.214286	0.0714286
P value summary	ns													octuple-4	8	4	1	9	13	0.615385	0.307692	0.0769231
Are SDs significantly different (P < 0.05)?	No													octuple-5	11	5	0	8	16	0.6875	0.3125	0
														octuple-6	5	1	0	14	6	0.833333	0.166667	0
ANOVA table	SS	DF	MS	F (DFn, DFd)	P value									octuple-7	7	3	0	8	10	0.7	0.3	0
Treatment (between columns)	0.4019	2	0.2009	F (2, 25) = 9.949	P=0.0007									octuple-8	21	3	1	4	25	0.84	0.12	0.04
Residual (within columns)	0.5049	25	0.0202											octuple-9	11	1	1	6	13	0.846154	0.0769231	0.0769231
Total	0.9068	27												Sum	115	23	5	63	143	0.781586	0.182766	0.0356478	Mean
														Percentage	0.804196	0.160839	0.034965			0.108384	0.105673	0.0356824	SD
Normality of Residuals														Percentage(include nd.)	0.558252	0.11165	0.0242718	0.305825
Test name	Statistics	P value	Passed normality test (alpha=0.05)?	P value summary
Anderson-Darling (A2*)	0.1885	0.8929	Yes	ns
D'Agostino-Pearson omnibus (K2)	0.06551	0.9678	Yes	ns
Shapiro-Wilk (W)	0.9834	0.9223	Yes	ns
Kolmogorov-Smirnov (distance)	0.07979	0.1	Yes	ns
Data summary
Number of treatments (columns)	3
Number of values (total)	28
Number of families	1
Number of comparisons per family	3
Alpha	0.05
Tukey's multiple comparisons test	Mean Diff.	95.00% CI of diff.	Significant?	Summary	Adjusted P Value
WT vs. acs hex	0.01578	-0.1469 to 0.1784	No	ns	0.9684	A-B
WT vs. acs oct	0.2644	0.09757 to 0.4313	Yes	**	0.0016	A-C
acs hex vs. acs oct	0.2487	0.08602 to 0.4113	Yes	**	0.0023	B-C
Test details	Mean 1	Mean 2	Mean Diff.	SE of diff.	n1	n2	q	DF
WT vs. acs hex	0.4478	0.432	0.01578	0.0653	9	10	0.3417	25
WT vs. acs oct	0.4478	0.1833	0.2644	0.06699	9	9	5.582	25
acs hex vs. acs oct	0.432	0.1833	0.2487	0.0653	10	9	5.386	25
Micropyle end
1-X (n=9)	1-Col-0	2-X (n=10)	2-hex	3-X (n=9)	3-octuple	Mean
1	0.133333	1	0.142857	1	0	1	0.146951
2	0.157895	2	0	2	0.0555556	2	0.15868
3	0.0967742	3	0.181818	3	0.0714286	3	0.0356478
4	0.388889	4	0	4	0.0769231
5	0.2	5	0.230769	5	0
6	0.181818	6	0.0333333	6	0
7	0.037037	7	0.0434783	7	0
8	0.0833333	8	0.136364	8	0.04
9	0.0434783	9	0.818182	9	0.0769231		SD	1	2	3
		10	0					0.107367	0.246294	0.0356824
Statistical analysis
Table Analyzed	Mp-LURE1.2-eGFP
Data sets analyzed	A-C
ANOVA summary
F	1.582
P value	0.2254
P value summary	ns
Significant diff. among means (P < 0.05)?	No
R square	0.1124
Brown-Forsythe test
F (DFn, DFd)	1.746 (2, 25)
P value	0.1951
P value summary	ns
Are SDs significantly different (P < 0.05)?	No
Bartlett's test
Bartlett's statistic (corrected)	21.41
P value	<0.0001
P value summary	****
Are SDs significantly different (P < 0.05)?	Yes
ANOVA table	SS	DF	MS	F (DFn, DFd)	P value
Treatment (between columns)	0.08274	2	0.04137	F (2, 25) = 1.582	P=0.2254
Residual (within columns)	0.6536	25	0.02614
Total	0.7363	27
Normality of Residuals
Test name	Statistics	P value	Passed normality test (alpha=0.05)?	P value summary
Anderson-Darling (A2*)	2.295	<0.0001	No	****
D'Agostino-Pearson omnibus (K2)	41.21	<0.0001	No	****
Shapiro-Wilk (W)	0.6885	<0.0001	No	****
Kolmogorov-Smirnov (distance)	0.2587	<0.0001	No	****
Data summary
Number of treatments (columns)	3
Number of values (total)	28
Table Analyzed	Mp-LURE1.2-eGFP
Kruskal-Wallis test
P value	0.0443
Exact or approximate P value?	Approximate
P value summary	*
Do the medians vary signif. (P < 0.05)?	Yes
Number of groups	3
Kruskal-Wallis statistic	6.232
Data summary
Number of treatments (columns)	3
Number of values (total)	28
Number of families	1
Number of comparisons per family	3
Alpha	0.05
Dunn's multiple comparisons test	Mean rank diff.	Significant?	Summary	Adjusted P Value
WT vs. acs hex	4.156	No	ns	0.8004	A-B
WT vs. acs oct	9.556	Yes	*	0.0384	A-C
acs hex vs. acs oct	5.4	No	ns	0.447	B-C
Test details	Mean rank 1	Mean rank 2	Mean rank diff.	n1	n2
WT vs. acs hex	19.06	14.9	4.156	9	10
WT vs. acs oct	19.06	9.5	9.556	9	9
acs hex vs. acs oct	14.9	9.5	5.4	10	9

## Sheet: Suppl-Fig7d
LURE1.2-eGFP oct water vs ACC
FA												SC	FA	Mp	Und.	Total ovule	SC%	FA%	Mp%
1-X (n=9)	1-control	2-X (n=9)	2-ACC		Mean						oct-Control-1	18	6	4	6	28	0.642857	0.214286	0.142857
1	0.214286	1	0.454545		1	0.290107					oct-Control-2	6	7	1	16	14	0.428571	0.5	0.0714286
2	0.5	2	0.428571		2	0.524803					oct-Control-3	6	1	2	9	9	0.666667	0.111111	0.222222
3	0.111111	3	0.333333								oct-Control-4	9	6	4	10	19	0.473684	0.315789	0.210526
4	0.315789	4	0.652174		SD	1	2				oct-Control-5	22	6	0	6	28	0.785714	0.214286	0
5	0.214286	5	0.5			0.117599	0.123851				oct-Control-6	11	6	3	11	20	0.55	0.3	0.15
6	0.3	6	0.433333								oct-Control-7	15	9	4	9	28	0.535714	0.321429	0.142857
7	0.321429	7	0.705882								oct-Control-8	9	5	9	11	23	0.391304	0.217391	0.391304
8	0.217391	8	0.615385								oct-Control-9	7	5	0	13	12	0.583333	0.416667	0
9	0.416667	9	0.6								Sum	103	51	27	91	181	0.561983	0.290107	0.147911	Mean
Statistical analysis											Percentage	0.569061	0.281768	0.149171			0.124283	0.117599	0.121626	SD
	Water	ACC
Test for normal distribution												SC	FA	Mp	Und.	Total ovule	SC%	FA%	Mp%
Anderson-Darling test											oct-ACC-1	7	10	5	4	22	0.318182	0.454545	0.227273
A2*	0.2849	0.2692									oct-ACC-2	9	12	7	10	28	0.321429	0.428571	0.25
P value	0.5403	0.585									oct-ACC-3	9	8	7	3	24	0.375	0.333333	0.291667
Passed normality test (alpha=0.05)?	Yes	Yes									oct-ACC-4	4	15	4	5	23	0.173913	0.652174	0.173913
P value summary	ns	ns									oct-ACC-5	9	16	7	3	32	0.28125	0.5	0.21875
											oct-ACC-6	15	13	2	1	30	0.5	0.433333	0.0666667
D'Agostino & Pearson test											oct-ACC-7	4	12	1	3	17	0.235294	0.705882	0.0588235
K2	0.4348	0.8226									oct-ACC-8	7	16	3	8	26	0.269231	0.615385	0.115385
P value	0.8046	0.6628									oct-ACC-9	5	12	3	8	20	0.25	0.6	0.15
Passed normality test (alpha=0.05)?	Yes	Yes									Sum	69	114	39	45	222	0.3027	0.524803	0.172497	Mean
P value summary	ns	ns									Percentage	0.310811	0.513514	0.175676			0.0936965	0.123851	0.0815778	SD
Shapiro-Wilk test
W	0.9556	0.9516
P value	0.7509	0.7081
Passed normality test (alpha=0.05)?	Yes	Yes
P value summary	ns	ns
Kolmogorov-Smirnov test
KS distance	0.1763	0.1726
P value	>0.1000	>0.1000
Passed normality test (alpha=0.05)?	Yes	Yes
P value summary	ns	ns
Number of values	9	9
Table Analyzed	FA-oct-ACC vs water
Column B	ACC
vs.	vs.
Column A	Water
Unpaired t test
P value	0.0008
P value summary	***
Significantly different (P < 0.05)?	Yes
One- or two-tailed P value?	Two-tailed
t, df	t=4.123, df=16
How big is the difference?
Mean of column A	0.2901
Mean of column B	0.5248
Difference between means (B - A) ± SEM	0.2347 ± 0.05693
95% confidence interval	0.1140 to 0.3554
R squared (eta squared)	0.5151
F test to compare variances
F, DFn, Dfd	1.109, 8, 8
P value	0.8871
P value summary	ns
Significantly different (P < 0.05)?	No
Data analyzed
Sample size, column A	9
Sample size, column B	9
Mp
1-X (n=9)	1-control	2-X (n=9)	2-ACC		Mean
1	0.142857	1	0.227273		1	0.147911
2	0.0714286	2	0.25		2	0.172497
3	0.222222	3	0.291667
4	0.210526	4	0.173913		SD	1	2
5	0	5	0.21875			0.121626	0.0815778
6	0.15	6	0.0666667
7	0.142857	7	0.0588235
8	0.391304	8	0.115385
9	0	9	0.15
Statistical analysis
	Water	ACC
Test for normal distribution
Anderson-Darling test
A2*	0.3288	0.2043
P value	0.4362	0.8159
Passed normality test (alpha=0.05)?	Yes	Yes
P value summary	ns	ns
D'Agostino & Pearson test
K2	1.789	0.892
P value	0.4088	0.6402
Passed normality test (alpha=0.05)?	Yes	Yes
P value summary	ns	ns
Shapiro-Wilk test
W	0.9238	0.9528
P value	0.425	0.7211
Passed normality test (alpha=0.05)?	Yes	Yes
P value summary	ns	ns
Kolmogorov-Smirnov test
KS distance	0.1598	0.1591
P value	>0.1000	>0.1000
Passed normality test (alpha=0.05)?	Yes	Yes
P value summary	ns	ns
Number of values	9	9
Table Analyzed	Mp-oct-ACC vs water
Column B	ACC
vs.	vs.
Column A	Water
Unpaired t test
P value	0.6214
P value summary	ns
Significantly different (P < 0.05)?	No
One- or two-tailed P value?	Two-tailed
t, df	t=0.5037, df=16
How big is the difference?
Mean of column A	0.1479
Mean of column B	0.1725
Difference between means (B - A) ± SEM	0.02459 ± 0.04882
95% confidence interval	-0.07890 to 0.1281
R squared (eta squared)	0.01561
F test to compare variances
F, DFn, Dfd	2.223, 8, 8
P value	0.2795
P value summary	ns
Significantly different (P < 0.05)?	No
Data analyzed
Sample size, column A	9
Sample size, column B	9

## Sheet: Suppl-Fig7e
LURE1.2-eGFP oct AIR vs ethylene
FA												SC	FA	Mp	Und.	Total ovule	SC%	FA%	Mp%
1-X (n=10)	1-AIR	2-X (n=10)	2-ethylene		Mean						oct-AIR-1	9	6	1	12	16	0.5625	0.375	0.0625
1	0.375	1	0.15625		1	0.220294					oct-AIR-2	17	3	0	15	20	0.85	0.15	0
2	0.15	2	0		2	0.119366					oct-AIR-3	12	9	2	9	23	0.521739	0.391304	0.0869565
3	0.391304	3	0								oct-AIR-4	19	5	2	4	26	0.730769	0.192308	0.0769231
4	0.192308	4	0.166667		SD	1	2				oct-AIR-5	20	3	2	11	25	0.8	0.12	0.08
5	0.12	5	0.1875			0.111858	0.0700895				oct-AIR-6	9	2	0	12	11	0.818182	0.181818	0
6	0.181818	6	0.2								oct-AIR-7	20	6	1	4	27	0.740741	0.222222	0.037037
7	0.222222	7	0.1								oct-AIR-8	19	2	2	8	23	0.826087	0.0869565	0.0869565
8	0.0869565	8	0.125								oct-AIR-9	12	7	1	10	20	0.6	0.35	0.05
9	0.35	9	0.115385								oct-AIR-10	9	2	4	11	15	0.6	0.133333	0.266667
10	0.133333	10	0.142857								Sum	146	45	15	96	206	0.705002	0.220294	0.074704	Mean
Statistical analysis											Percentage	0.708738	0.218447	0.0728155			0.122658	0.111858	0.0749239	SD
	AIR	Ethylene
Test for normal distribution												SC	FA	Mp	Und.	Total ovule	SC%	FA%	Mp%
Anderson-Darling test											oct-ethylene-1	25	5	2	7	32	0.78125	0.15625	0.0625
A2*	0.5534	0.5321									oct-ethylene-2	12	0	2	17	14	0.857143	0	0.142857
P value	0.1145	0.1285									oct-ethylene-3	8	0	1	16	9	0.888889	0	0.111111
Passed normality test (alpha=0.05)?	Yes	Yes									oct-ethylene-4	14	3	1	15	18	0.777778	0.166667	0.0555556
P value summary	ns	ns									oct-ethylene-5	10	3	3	7	16	0.625	0.1875	0.1875
											oct-ethylene-6	16	4	0	10	20	0.8	0.2	0
D'Agostino & Pearson test											oct-ethylene-7	17	2	1	11	20	0.85	0.1	0.05
K2	2.024	2.065									oct-ethylene-8	20	3	1	8	24	0.833333	0.125	0.0416667
P value	0.3635	0.3561									oct-ethylene-9	23	3	0	5	26	0.884615	0.115385	0
Passed normality test (alpha=0.05)?	Yes	Yes									oct-ethylene-10	13	3	5	6	21	0.619048	0.142857	0.238095
P value summary	ns	ns									Sum	158	26	16	102	200	0.791706	0.119366	0.0889286	Mean
											Percentage	0.79	0.13	0.08			0.0974472	0.0700895	0.0794042	SD
Shapiro-Wilk test
W	0.8768	0.8729
P value	0.1199	0.108
Passed normality test (alpha=0.05)?	Yes	Yes
P value summary	ns	ns
Kolmogorov-Smirnov test
KS distance	0.1988	0.1912
P value	>0.1000	>0.1000
Passed normality test (alpha=0.05)?	Yes	Yes
P value summary	ns	ns
Number of values	10	10
Table Analyzed	FA-AIR vs ethylene
Column B	Ethylene
vs.	vs.
Column A	AIR
Unpaired t test
P value	0.0264
P value summary	*
Significantly different (P < 0.05)?	Yes
One- or two-tailed P value?	Two-tailed
t, df	t=2.418, df=18
How big is the difference?
Mean of column A	0.2203
Mean of column B	0.1194
Difference between means (B - A) ± SEM	-0.1009 ± 0.04174
95% confidence interval	-0.1886 to -0.01323
R squared (eta squared)	0.2452
F test to compare variances
F, DFn, Dfd	2.547, 9, 9
P value	0.1799
P value summary	ns
Significantly different (P < 0.05)?	No
Data analyzed
Sample size, column A	10
Sample size, column B	10
Mp
1-X (n=10)	1-AIR	2-X (n=10)	2-ethylene		Mean
1	0.0625	1	0.0625		1	0.074704
2	0	2	0.142857		2	0.0889286
3	0.0869565	3	0.111111
4	0.0769231	4	0.0555556		SD	1	2
5	0.08	5	0.1875			0.0749239	0.0794042
6	0	6	0
7	0.037037	7	0.05
8	0.0869565	8	0.0416667
9	0.05	9	0
10	0.266667	10	0.238095
Statistical analysis
	AIR	Ethylene
Test for normal distribution
Anderson-Darling test
A2*	0.941	0.3868
P value	0.0102	0.3175
Passed normality test (alpha=0.05)?	No	Yes
P value summary	*	ns
D'Agostino & Pearson test
K2	14.94	1.353
P value	0.0006	0.5085
Passed normality test (alpha=0.05)?	No	Yes
P value summary	***	ns
Shapiro-Wilk test
W	0.7647	0.9141
P value	0.0054	0.3104
Passed normality test (alpha=0.05)?	No	Yes
P value summary	**	ns
Kolmogorov-Smirnov test
KS distance	0.335	0.2304
P value	0.0022	>0.1000
Passed normality test (alpha=0.05)?	No	Yes
P value summary	**	ns
Number of values	10	10
Table Analyzed	Mp-AIR vs ethylene
Column B	Ethylene
vs.	vs.
Column A	AIR
Mann Whitney test
P value	0.8381
Exact or approximate P value?	Exact
P value summary	ns
Significantly different (P < 0.05)?	No
One- or two-tailed P value?	Two-tailed
Sum of ranks in column A,B	102 , 108
Mann-Whitney U	47
Difference between medians
Median of column A	0.06971, n=10
Median of column B	0.05903, n=10
Difference: Actual	-0.01068
Difference: Hodges-Lehmann	0.002315
Table Analyzed	Mp-AIR vs ethylene
Column A	AIR
vs.	vs.
Column B	Ethylene
Kolmogorov-Smirnov test
P value	0.7591
Exact or approximate P value?	Approximate
P value summary	ns
Significantly different (P < 0.05)?	No
Kolmogorov-Smirnov D	0.3

## Sheet: Suppl-Fig7f
LURE1.2-eGFP oct ein2 water vs ACC
FA
1-X (n=14)	1-control	2-X (n=17)	2-ACC								Synergid cell	Filiform apparatus	Micropyle end	Undetermined	Total ovule	SC%	FA%	Mp%
1	0.222222	1	0.25							H2O-1	6	2	1	0	9	0.666667	0.222222	0.111111
2	0	2	0.1							H2O-2	2	0	1	0	3	0.666667	0	0.333333
3	0.222222	3	0.714286							H2O-3	6	2	1	0	9	0.666667	0.222222	0.111111
4	0.111111	4	0.666667							H2O-4	16	2	0	0	18	0.888889	0.111111	0
5	0.333333	5	0.75							H2O-5	6	3	0	2	9	0.666667	0.333333	0
6	0.333333	6	0.588235							H2O-6	8	4	0	0	12	0.666667	0.333333	0
7	0.428571	7	0.636364							H2O-7	4	3	0	0	7	0.571429	0.428571	0
8	0.25	8	0.352941							H2O-8	9	3	0	1	12	0.75	0.25	0
9	0.166667	9	0.6							H2O-9	4	1	1	0	6	0.666667	0.166667	0.166667
10	0.277778	10	0.217391							H2O-10	13	5	0	0	18	0.722222	0.277778	0
11	0.111111	11	0.388889							H2O-11	8	1	0	0	9	0.888889	0.111111	0
12	0.285714	12	0.833333							H2O-12	5	2	0	0	7	0.714286	0.285714	0
13	0.285714	13	0.818182							H2O-13	5	2	0	0	7	0.714286	0.285714	0
14	0.0526316	14	0.590909							H2O-14	18	1	0	0	19	0.947368	0.0526316	0
		15	0.571429							Sum	110	31	4	3	145	0.728383	0.220029	0.0515873	Mean
		16	0.555556							Percentage	0.758621	0.213793	0.0275862			0.106652	0.119308	0.0985755	SD
		17	0.454545
Statistical analysis
	water	ACC
Test for normal distribution
Anderson-Darling test
A2*	0.2554	0.3719									Synergid cell	Filiform apparatus	Micropyle end	Undetermined	Total ovule	SC%	FA%	Mp%
P value	0.6712	0.3801								ACC-1	9	3	0	0	12	0.75	0.25	0
Passed normality test (alpha=0.05)?	Yes	Yes								ACC-2	8	1	1	0	10	0.8	0.1	0.1
P value summary	ns	ns								ACC-3	2	5	0	0	7	0.285714	0.714286	0
										ACC-4	4	8	0	0	12	0.333333	0.666667	0
D'Agostino & Pearson test										ACC-5	3	9	0	1	12	0.25	0.75	0
K2	0.2931	1.253								ACC-6	6	10	1	0	17	0.352941	0.588235	0.0588235
P value	0.8637	0.5344								ACC-7	4	7	0	0	11	0.363636	0.636364	0
Passed normality test (alpha=0.05)?	Yes	Yes								ACC-8	11	6	0	0	17	0.647059	0.352941	0
P value summary	ns	ns								ACC-9	6	9	0	0	15	0.4	0.6	0
										ACC-10	18	5	0	0	23	0.782609	0.217391	0
Shapiro-Wilk test										ACC-11	11	7	0	0	18	0.611111	0.388889	0
W	0.9689	0.9469								ACC-12	2	10	0	0	12	0.166667	0.833333	0
P value	0.8613	0.4088								ACC-13	2	9	0	0	11	0.181818	0.818182	0
Passed normality test (alpha=0.05)?	Yes	Yes								ACC-14	8	13	1	1	22	0.363636	0.590909	0.0454545
P value summary	ns	ns								ACC-15	4	8	2	0	14	0.285714	0.571429	0.142857
										ACC-16	4	5	0	0	9	0.444444	0.555556	0
Kolmogorov-Smirnov test										ACC-17	5	5	1	0	11	0.454545	0.454545	0.0909091
KS distance	0.1429	0.1946								Sum	107	120	6	2	233	0.439602	0.534631	0.0257673	Mean
P value	>0.1000	0.0867								Percentage	0.459227	0.515021	0.0257511			0.205055	0.212043	0.045354	SD
Passed normality test (alpha=0.05)?	Yes	Yes
P value summary	ns	ns
Number of values	14	17
F test to compare variances
F, DFn, Dfd	3.129, 16, 13
P value	0.0438
P value summary	*
Significantly different (P < 0.05)?	Yes
Table Analyzed	FA-oct ein2-water vs ACC
Column B	ACC
vs.	vs.
Column A	water
Unpaired t test with Welch's correction
P value	<0.0001
P value summary	****
Significantly different (P < 0.05)?	Yes
One- or two-tailed P value?	Two-tailed
Welch-corrected t, df	t=5.197, df=26.01
How big is the difference?
Mean of column A	0.22
Mean of column B	0.5347
Difference between means (B - A) ± SEM	0.3147 ± 0.06056
95% confidence interval	0.1902 to 0.4392
R squared (eta squared)	0.5094
F test to compare variances
F, DFn, Dfd	3.129, 16, 13
P value	0.0438
P value summary	*
Significantly different (P < 0.05)?	Yes
Data analyzed
Sample size, column A	14
Sample size, column B	17
MP
1-X (n=14)	1-control	2-X (n=17)	2-ACC
1	0.111111	1	0
2	0.333333	2	0.1
3	0.111111	3	0
4	0	4	0
5	0	5	0
6	0	6	0.0588235
7	0	7	0
8	0	8	0
9	0.166667	9	0
10	0	10	0
11	0	11	0
12	0	12	0
13	0	13	0
14	0	14	0.0454545
		15	0.142857
		16	0
		17	0.0909091
Statistical analysis
	water	ACC
Test for normal distribution
Anderson-Darling test
A2*	2.425	2.87
P value	<0.0001	<0.0001
Passed normality test (alpha=0.05)?	No	No
P value summary	****	****
D'Agostino & Pearson test
K2	16.38	8.544
P value	0.0003	0.014
Passed normality test (alpha=0.05)?	No	No
P value summary	***	*
Shapiro-Wilk test
W	0.612	0.6457
P value	<0.0001	<0.0001
Passed normality test (alpha=0.05)?	No	No
P value summary	****	****
Kolmogorov-Smirnov test
KS distance	0.4143	0.4233
P value	<0.0001	<0.0001
Passed normality test (alpha=0.05)?	No	No
P value summary	****	****
Number of values	14	17
Table Analyzed	Mp-oct ein2-water vs ACC
Column B	ACC
vs.	vs.
Column A	water
Mann Whitney test
P value	0.7218
Exact or approximate P value?	Exact
P value summary	ns
Significantly different (P < 0.05)?	No
One- or two-tailed P value?	Two-tailed
Sum of ranks in column A,B	231 , 265
Mann-Whitney U	112
Difference between medians
Median of column A	0.000, n=14
Median of column B	0.000, n=17
Difference: Actual	0
Difference: Hodges-Lehmann	0
Table Analyzed	Mp-oct ein2-water vs ACC
Column A	water
vs.	vs.
Column B	ACC
Kolmogorov-Smirnov test
P value	0.8242
Exact or approximate P value?	Approximate
P value summary	ns
Significantly different (P < 0.05)?	No
Kolmogorov-Smirnov D	0.2269
