# Supplementary material for: Ethylene-independent signaling by the ethylene precursor ACC in Arabidopsis ovular pollen tube attraction
Source: Nat Commun. 2020 Aug 14;11:4082. doi: 10.1038/s41467-020-17819-9 (PMC7429864; doi:10.1038/s41467-020-17819-9)
Supplement: Supplementary file 6 — Source Data [file 41467_2020_17819_MOESM6_ESM.zip › Raw data submitted-updated 07.13.20-NC/Supplementary Fig.8-new-07.13.20.xlsx]

## Sheet: Suppl-Fig8b
Electrophysiology in protoplasts
Suppl-Fig 8b
	Wild Type (n=14)																glr3.1/2/3/6 (n=7)
	V																V
	-140	-161.423	-157.438	-257.5	-133.438	-160.312	-284.688	-65.3125	-228.75	-287.812	-143.75	-217.969	-181.406	-732.031	-68.2812		-140	-105.32	-301.589	-172.782	-4.0997	-122.09	-33.1067	-94.8867
	-120	-146.292	-124.188	-212.812	-124.688	-135.625	-237.812	-54.0625	-216.25	-234.219	-126.719	-196.25	-151.094	-599.219	-56.5625		-120	-88.0906	-195.785	-142.379	-0.7259	-99.9665	-27.5265	-82.868
	-100	-130	-106.125	-185.469	-121.562	-109.375	-202.812	-45.9375	-170	-190.938	-101.25	-148.438	-125.938	-474.688	-45		-100	-75.2354	-146.929	-115.197	3.566	-82.5963	-23.7771	-71.3706
	-80	-108.003	-89.125	-154.688	-89.6875	-89.6875	-163.125	-35.3125	-118.125	-149.688	-76.4062	-90.4687	-100.625	-343.75	-38.9062		-80	-66.6326	-112.573	-90.1885	6.1113	-66.0185	-19.7373	-59.1777
	-60	-85.2329	-65.9375	-119.219	-68.125	-70	-127.5	-20.9375	-83.125	-112.031	-56.0937	-71.7187	-74.6875	-239.688	-29.6875		-60	-55.7004	-84.8938	-65.5763	7.9187	-49.8055	-15.9549	-47.3358
	-40	-58.6741	-50.5625	-84.5312	-57.1875	-48.4375	-85.9375	5.3125	-58.75	-76.25	-34.8437	-59.375	-44.6875	-146.25	-20.3125		-40	-36.6836	-65.4339	-42.488	10.7573	-34.5138	-11.441	-35.0217
	-20	-27.2402	-31.625	-50.3125	-26.875	-26.25	-40.9375	29.6875	-35.625	-42.0312	-18.2812	-44.8437	-14.5312	-59.6875	-7.0313		-20	-13.2214	-46.4911	-19.6939	13.2309	-18.4593	-6.5755	-20.8531
	0	10.4112	-10.8125	-17.1875	-9.375	3.4375	16.25	59.375	-9.375	-9.6875	2.8125	-25.625	21.5625	27.1875	15.1562		0	12.1813	-16.9118	3.6243	15.7823	-1.6477	-0.3375	-4.3519
	20	57.7226	15.3125	18.125	9.0625	28.4375	75.9375	90	36.25	26.4062	23.9062	8.2812	56.7187	111.562	32.6562		20	35.3223	17.6805	30.0045	18.8001	16.3556	7.7043	15.1432
	40	114.277	39.375	54.6875	22.8125	57.5	147.188	121.25	89.375	60.7812	55.9375	42.1875	93.125	197.812	53.75		40	49.881	59.9869	57.4916	21.6984	38.8006	19.1147	37.8336
	60	179.157	64.0625	95.4687	28.4375	90.625	223.125	154.688	171.25	93.5937	96.4062	84.8437	130.156	275.156	85.3125		60	50.6125	94.291	91.6198	26.4882	64.8722	34.6187	63.5304

## Sheet: Suppl-Fig8c
Suppl-Fig8c		n=4 before					n=4 after
V	VAR2	Cell 1 before	Cell 2 before	Cell 3 before	Cell 4 before	VAR7	Cell 1 after	Cell 2 after	Cell 3 after	Cell 4 after
-140		-255.603	-291.086	-269.257	-758.054		-34.0783	-16.9976	-81.0675	-97.1952
-120		-206.831	-220.122	-212.379	-607.875		-25.6521	-19.4298	-61.7546	-83.1246
-100		-174.607	-184.196	-153.746	-473.524		-21.9783	-16.9358	-39.0766	-72.6424
-80		-145.109	-150.589	-86.6786	-347.795		-19.0575	-15.3785	-23.4032	-64.7867
-60		-92.9929	-93.6884	-42.5771	-246.134		-17.1542	-14.2827	-16.4816	-47.9207
-40		-75.5988	-73.0801	-21.728	-149.746		-15.6135	-13.6221	-14.2403	-32.0425
-20		-38.3405	-41.2759	-13.2648	-61.3399		-12.814	-13.2492	-12.433	-7.59606
0		9.35836	-5.52105	-7.22952	35.8229		-9.6484	-12.5679	-11.9469	22.9279
20		64.8376	39.3748	9.13932	135.441		-5.09574	-12.0908	-9.92547	66.695
40		159.123	90.8995	47.9391	229.795		1.36013	-10.8995	-3.02269	125.467
60		290.472	152.088	101.377	350.492		11.472	-9.57381	4.51917	201.945

## Sheet: Suppl-Fig8d
Suppl-Fig8d-20aa
Treatment	Repetition (n=)	Variable	Value
PpGLR1 Control	1	Peak DYC3.6 Ratio (cpVenus/CFP)	14.9136
PpGLR1 Control	2	Peak DYC3.6 Ratio (cpVenus/CFP)	28.2916
PpGLR1 Control	3	Peak DYC3.6 Ratio (cpVenus/CFP)	34.2922
PpGLR1 Control	4	Peak DYC3.6 Ratio (cpVenus/CFP)	46.2902
PpGLR1 Control	5	Peak DYC3.6 Ratio (cpVenus/CFP)	33.6398
PpGLR1 Control	6	Peak DYC3.6 Ratio (cpVenus/CFP)	42.6198
PpGLR1 Control	7	Peak DYC3.6 Ratio (cpVenus/CFP)	35.9626
PpGLR1 Control	8	Peak DYC3.6 Ratio (cpVenus/CFP)	42.4262
PpGLR1 Control	9	Peak DYC3.6 Ratio (cpVenus/CFP)	27.893
PpGLR1 Control	10	Peak DYC3.6 Ratio (cpVenus/CFP)	46.3064
PpGLR1 Control	11	Peak DYC3.6 Ratio (cpVenus/CFP)	20.5524
PpGLR1 Control	12	Peak DYC3.6 Ratio (cpVenus/CFP)	26.9442
PpGLR1 Control	13	Peak DYC3.6 Ratio (cpVenus/CFP)	43.235
PpGLR1 Control	14	Peak DYC3.6 Ratio (cpVenus/CFP)	45.4616
PpGLR1 Control	15	Peak DYC3.6 Ratio (cpVenus/CFP)	52.9036
PpGLR1 Control	16	Peak DYC3.6 Ratio (cpVenus/CFP)	25.456
PpGLR1 Control	17	Peak DYC3.6 Ratio (cpVenus/CFP)	38.0122
PpGLR1 Control	18	Peak DYC3.6 Ratio (cpVenus/CFP)	48.3224
PpGLR1 Control	19	Peak DYC3.6 Ratio (cpVenus/CFP)	23.4834
PpGLR1 Control	20	Peak DYC3.6 Ratio (cpVenus/CFP)	215.158
PpGLR1 Control	21	Peak DYC3.6 Ratio (cpVenus/CFP)	157.938
PpGLR1 Control	22	Peak DYC3.6 Ratio (cpVenus/CFP)	40.569
PpGLR1 Control	23	Peak DYC3.6 Ratio (cpVenus/CFP)	36.6908
PpGLR1 Control	24	Peak DYC3.6 Ratio (cpVenus/CFP)	51.938
PpGLR1 Control	25	Peak DYC3.6 Ratio (cpVenus/CFP)	26.2694
PpGLR1 Control	26	Peak DYC3.6 Ratio (cpVenus/CFP)	17.349
PpGLR1 Control	27	Peak DYC3.6 Ratio (cpVenus/CFP)	26.6314
PpGLR1 Control	28	Peak DYC3.6 Ratio (cpVenus/CFP)	21.5274
PpGLR1 Control	29	Peak DYC3.6 Ratio (cpVenus/CFP)	59.3066
PpGLR1 Control	30	Peak DYC3.6 Ratio (cpVenus/CFP)	51.0232
PpGLR1 Control	31	Peak DYC3.6 Ratio (cpVenus/CFP)	51.9346
ACC	1	Peak DYC3.6 Ratio (cpVenus/CFP)	186.709
ACC	2	Peak DYC3.6 Ratio (cpVenus/CFP)	177.78
ACC	3	Peak DYC3.6 Ratio (cpVenus/CFP)	72.9068
ACC	4	Peak DYC3.6 Ratio (cpVenus/CFP)	181.036
ACC	5	Peak DYC3.6 Ratio (cpVenus/CFP)	134.766
ACC	6	Peak DYC3.6 Ratio (cpVenus/CFP)	161.229
Gly	1	Peak DYC3.6 Ratio (cpVenus/CFP)	118.401
Gly	2	Peak DYC3.6 Ratio (cpVenus/CFP)	94.6512
Gly	3	Peak DYC3.6 Ratio (cpVenus/CFP)	44.3702
Gly	4	Peak DYC3.6 Ratio (cpVenus/CFP)	46.6764
Gly	5	Peak DYC3.6 Ratio (cpVenus/CFP)	100.117
His	1	Peak DYC3.6 Ratio (cpVenus/CFP)	87.4414
His	2	Peak DYC3.6 Ratio (cpVenus/CFP)	72.5938
His	3	Peak DYC3.6 Ratio (cpVenus/CFP)	87.3336
His	4	Peak DYC3.6 Ratio (cpVenus/CFP)	69.6438
His	5	Peak DYC3.6 Ratio (cpVenus/CFP)	86.441
Glu	1	Peak DYC3.6 Ratio (cpVenus/CFP)	91.4662
Glu	2	Peak DYC3.6 Ratio (cpVenus/CFP)	33.336
Glu	3	Peak DYC3.6 Ratio (cpVenus/CFP)	41.841
Glu	4	Peak DYC3.6 Ratio (cpVenus/CFP)	70.603
Glu	5	Peak DYC3.6 Ratio (cpVenus/CFP)	56.381
D-Ser	1	Peak DYC3.6 Ratio (cpVenus/CFP)	68.5216
D-Ser	2	Peak DYC3.6 Ratio (cpVenus/CFP)	59.2818
D-Ser	3	Peak DYC3.6 Ratio (cpVenus/CFP)	72.015
D-Ser	4	Peak DYC3.6 Ratio (cpVenus/CFP)	77.1036
D-Ser	5	Peak DYC3.6 Ratio (cpVenus/CFP)	68.1906
L-Ser	1	Peak DYC3.6 Ratio (cpVenus/CFP)	38.539
L-Ser	2	Peak DYC3.6 Ratio (cpVenus/CFP)	41.852
L-Ser	3	Peak DYC3.6 Ratio (cpVenus/CFP)	114.729
L-Ser	4	Peak DYC3.6 Ratio (cpVenus/CFP)	52.7798
L-Ser	5	Peak DYC3.6 Ratio (cpVenus/CFP)	24.2494
Ala	1	Peak DYC3.6 Ratio (cpVenus/CFP)	43.2792
Ala	2	Peak DYC3.6 Ratio (cpVenus/CFP)	36.416
Ala	3	Peak DYC3.6 Ratio (cpVenus/CFP)	26.3244
Ala	4	Peak DYC3.6 Ratio (cpVenus/CFP)	30.0618
Ala	5	Peak DYC3.6 Ratio (cpVenus/CFP)	36.4018
Arg	1	Peak DYC3.6 Ratio (cpVenus/CFP)	43
Arg	2	Peak DYC3.6 Ratio (cpVenus/CFP)	25.2968
Arg	3	Peak DYC3.6 Ratio (cpVenus/CFP)	78.8896
Arg	4	Peak DYC3.6 Ratio (cpVenus/CFP)	47.2612
Arg	5	Peak DYC3.6 Ratio (cpVenus/CFP)	28.7498
Gln	1	Peak DYC3.6 Ratio (cpVenus/CFP)	87.1118
Gln	2	Peak DYC3.6 Ratio (cpVenus/CFP)	64.0016
Gln	3	Peak DYC3.6 Ratio (cpVenus/CFP)	57.9056
Gln	4	Peak DYC3.6 Ratio (cpVenus/CFP)	45.1178
Gln	5	Peak DYC3.6 Ratio (cpVenus/CFP)	54.1
Asn	1	Peak DYC3.6 Ratio (cpVenus/CFP)	24.0294
Asn	2	Peak DYC3.6 Ratio (cpVenus/CFP)	23.129
Asn	3	Peak DYC3.6 Ratio (cpVenus/CFP)	30.645
Asn	4	Peak DYC3.6 Ratio (cpVenus/CFP)	50.1994
Asn	5	Peak DYC3.6 Ratio (cpVenus/CFP)	22.2818
Cys	1	Peak DYC3.6 Ratio (cpVenus/CFP)	39.0156
Cys	2	Peak DYC3.6 Ratio (cpVenus/CFP)	72.5948
Cys	3	Peak DYC3.6 Ratio (cpVenus/CFP)	59.7088
Cys	4	Peak DYC3.6 Ratio (cpVenus/CFP)	43.5854
Cys	5	Peak DYC3.6 Ratio (cpVenus/CFP)	57.245
Iso	1	Peak DYC3.6 Ratio (cpVenus/CFP)	21.304
Iso	2	Peak DYC3.6 Ratio (cpVenus/CFP)	44.3782
Iso	3	Peak DYC3.6 Ratio (cpVenus/CFP)	38.5346
Iso	4	Peak DYC3.6 Ratio (cpVenus/CFP)	32.832
Iso	5	Peak DYC3.6 Ratio (cpVenus/CFP)	32.6584
Leu	1	Peak DYC3.6 Ratio (cpVenus/CFP)	54.2016
Leu	2	Peak DYC3.6 Ratio (cpVenus/CFP)	68.1142
Leu	3	Peak DYC3.6 Ratio (cpVenus/CFP)	50.247
Leu	4	Peak DYC3.6 Ratio (cpVenus/CFP)	32.2518
Leu	5	Peak DYC3.6 Ratio (cpVenus/CFP)	48.6684
Lys	1	Peak DYC3.6 Ratio (cpVenus/CFP)	42.342
Lys	2	Peak DYC3.6 Ratio (cpVenus/CFP)	88.99
Lys	3	Peak DYC3.6 Ratio (cpVenus/CFP)	37.5934
Lys	4	Peak DYC3.6 Ratio (cpVenus/CFP)	51.9222
Lys	5	Peak DYC3.6 Ratio (cpVenus/CFP)	73.195
Met	1	Peak DYC3.6 Ratio (cpVenus/CFP)	33.4482
Met	2	Peak DYC3.6 Ratio (cpVenus/CFP)	81.2794
Met	3	Peak DYC3.6 Ratio (cpVenus/CFP)	37.1804
Met	4	Peak DYC3.6 Ratio (cpVenus/CFP)	28.5784
Met	5	Peak DYC3.6 Ratio (cpVenus/CFP)	34.467
Pro	1	Peak DYC3.6 Ratio (cpVenus/CFP)	44.47
Pro	2	Peak DYC3.6 Ratio (cpVenus/CFP)	52.709
Pro	3	Peak DYC3.6 Ratio (cpVenus/CFP)	44.3104
Pro	4	Peak DYC3.6 Ratio (cpVenus/CFP)	48.467
Pro	5	Peak DYC3.6 Ratio (cpVenus/CFP)	27.6556
SAM	1	Peak DYC3.6 Ratio (cpVenus/CFP)	35.4458
SAM	2	Peak DYC3.6 Ratio (cpVenus/CFP)	80.6798
SAM	3	Peak DYC3.6 Ratio (cpVenus/CFP)	53.523
SAM	4	Peak DYC3.6 Ratio (cpVenus/CFP)	26.1756
SAM	5	Peak DYC3.6 Ratio (cpVenus/CFP)	45.909
Thr	1	Peak DYC3.6 Ratio (cpVenus/CFP)	40.9332
Thr	2	Peak DYC3.6 Ratio (cpVenus/CFP)	43.0304
Thr	3	Peak DYC3.6 Ratio (cpVenus/CFP)	34.5724
Thr	4	Peak DYC3.6 Ratio (cpVenus/CFP)	57.2232
Thr	5	Peak DYC3.6 Ratio (cpVenus/CFP)	65.957
Trp	1	Peak DYC3.6 Ratio (cpVenus/CFP)	37.347
Trp	2	Peak DYC3.6 Ratio (cpVenus/CFP)	59.5776
Trp	3	Peak DYC3.6 Ratio (cpVenus/CFP)	19.863
Trp	4	Peak DYC3.6 Ratio (cpVenus/CFP)	37.5522
Trp	5	Peak DYC3.6 Ratio (cpVenus/CFP)	18.7678
Tyr	1	Peak DYC3.6 Ratio (cpVenus/CFP)	47.2966
Tyr	2	Peak DYC3.6 Ratio (cpVenus/CFP)	54.5196
Tyr	3	Peak DYC3.6 Ratio (cpVenus/CFP)	42.0612
Tyr	4	Peak DYC3.6 Ratio (cpVenus/CFP)	55.6788
Tyr	5	Peak DYC3.6 Ratio (cpVenus/CFP)	37.038
Val	1	Peak DYC3.6 Ratio (cpVenus/CFP)	38.0508
Val	2	Peak DYC3.6 Ratio (cpVenus/CFP)	44.1832
Val	3	Peak DYC3.6 Ratio (cpVenus/CFP)	63.7402
Val	4	Peak DYC3.6 Ratio (cpVenus/CFP)	45.902
Val	5	Peak DYC3.6 Ratio (cpVenus/CFP)	46.6216
AP-5	1	Peak DYC3.6 Ratio (cpVenus/CFP)	6.4658
AP-5	2	Peak DYC3.6 Ratio (cpVenus/CFP)	21.7458
AP-5	3	Peak DYC3.6 Ratio (cpVenus/CFP)	31.0372
AP-5	4	Peak DYC3.6 Ratio (cpVenus/CFP)	2.5734
AP-5	5	Peak DYC3.6 Ratio (cpVenus/CFP)	5.4708
CNQX	1	Peak DYC3.6 Ratio (cpVenus/CFP)	10.8786
CNQX	2	Peak DYC3.6 Ratio (cpVenus/CFP)	12.019
CNQX	3	Peak DYC3.6 Ratio (cpVenus/CFP)	7.4392
CNQX	4	Peak DYC3.6 Ratio (cpVenus/CFP)	4.443
CNQX	5	Peak DYC3.6 Ratio (cpVenus/CFP)	5.784
Asp	1	Peak DYC3.6 Ratio (cpVenus/CFP)	16.28
Asp	2	Peak DYC3.6 Ratio (cpVenus/CFP)	14.9324
Asp	3	Peak DYC3.6 Ratio (cpVenus/CFP)	21.0014
Asp	4	Peak DYC3.6 Ratio (cpVenus/CFP)	20.1098
Asp	5	Peak DYC3.6 Ratio (cpVenus/CFP)	12.0134
Phe	1	Peak DYC3.6 Ratio (cpVenus/CFP)	31.878
Phe	2	Peak DYC3.6 Ratio (cpVenus/CFP)	14.3982
Phe	3	Peak DYC3.6 Ratio (cpVenus/CFP)	43.7724
Phe	4	Peak DYC3.6 Ratio (cpVenus/CFP)	23.0892
Phe	5	Peak DYC3.6 Ratio (cpVenus/CFP)	15.8024
pCI+ ACC	1	Peak DYC3.6 Ratio (cpVenus/CFP)	6.8236
pCI+ ACC	2	Peak DYC3.6 Ratio (cpVenus/CFP)	12.8992
pCI+ ACC	3	Peak DYC3.6 Ratio (cpVenus/CFP)	8.6766
pCI+ ACC	4	Peak DYC3.6 Ratio (cpVenus/CFP)	16.4812
pCI+ ACC	5	Peak DYC3.6 Ratio (cpVenus/CFP)	13.787
pCI+ ACC	6	Peak DYC3.6 Ratio (cpVenus/CFP)	1.7452
pCI+ ACC	7	Peak DYC3.6 Ratio (cpVenus/CFP)	3.8412
pCI+ ACC	8	Peak DYC3.6 Ratio (cpVenus/CFP)	4.3792
pCI+ ACC	9	Peak DYC3.6 Ratio (cpVenus/CFP)	14.9078
pCI+ ACC	10	Peak DYC3.6 Ratio (cpVenus/CFP)	18.7552
