# Supplementary material for: Ethylene-independent signaling by the ethylene precursor ACC in Arabidopsis ovular pollen tube attraction
Source: Nat Commun. 2020 Aug 14;11:4082. doi: 10.1038/s41467-020-17819-9 (PMC7429864; doi:10.1038/s41467-020-17819-9)
Supplement: Supplementary file 6 — Source Data [file 41467_2020_17819_MOESM6_ESM.zip › Raw data submitted-updated 07.13.20-NC/Supplementary Fig.9.xlsx]

## Sheet: Suppl-Fig9
LURE1.2-eGFP oct-water vs A23187
FA
1-X (n=7)	1-control	2-X (n=9)	2-A23187
1	0.125	1	0.5
2	0.142857	2	0.538462
3	0.190476	3	0.666667
4	0.241379	4	0.733333
5	0.363636	5	0.6875
6	0.363636	6	0.588235
7	0.428571	7	0.695652
		8	0.52381
		9	0.56
Statistical analysis
	water	A23187
Test for normal distribution
Anderson-Darling test
A2*	N too small	0.3994
P value		0.2857
Passed normality test (alpha=0.05)?		Yes
P value summary		ns
D'Agostino & Pearson test
K2	N too small	3.379
P value		0.1846
Passed normality test (alpha=0.05)?		Yes
P value summary		ns
Shapiro-Wilk test
W	0.9026	0.9048
P value	0.3469	0.2814
Passed normality test (alpha=0.05)?	Yes	Yes
P value summary	ns	ns
Kolmogorov-Smirnov test
KS distance	0.2174	0.1953
P value	>0.1000	>0.1000
Passed normality test (alpha=0.05)?	Yes	Yes
P value summary	ns	ns
Number of values	7	9
Table Analyzed	FA-oct-water vs A23187
Column B	A23187
vs.	vs.
Column A	water
Unpaired t test
P value	<0.0001
P value summary	****
Significantly different (P < 0.05)?	Yes
One- or two-tailed P value?	Two-tailed
t, df	t=6.742, df=14
How big is the difference?
Mean of column A	0.2643
Mean of column B	0.6111
Difference between means (B - A) ± SEM	0.3468 ± 0.05144
95% confidence interval	0.2365 to 0.4572
R squared (eta squared)	0.7645
F test to compare variances
F, DFn, Dfd	1.882, 6, 8
P value	0.4003
P value summary	ns
Significantly different (P < 0.05)?	No
Data analyzed
Sample size, column A	7
Sample size, column B	9
MP
1-X (n=7)	1-control	2-X (n=9)	2-A23187
1	0.125	1	0.375
2	0	2	0.230769
3	0	3	0.166667
4	0	4	0.0666667
5	0	5	0
6	0	6	0
7	0	7	0
		8	0.047619
		9	0.04
Statistical analysis
	water	A23187
Test for normal distribution
Anderson-Darling test
A2*	N too small	0.6964
P value		0.0445
Passed normality test (alpha=0.05)?		No
P value summary		*
D'Agostino & Pearson test
K2	N too small	4.709
P value		0.095
Passed normality test (alpha=0.05)?		Yes
P value summary		ns
Shapiro-Wilk test
W	0.453	0.8181
P value	<0.0001	0.0328
Passed normality test (alpha=0.05)?	No	No
P value summary	****	*
Kolmogorov-Smirnov test
KS distance	0.5044	0.2705
P value	<0.0001	0.0566
Passed normality test (alpha=0.05)?	No	Yes
P value summary	****	ns
Number of values	7	9
Table Analyzed	MP-oct-water vs A23187
Column B	A23187
vs.	vs.
Column A	water
Mann Whitney test
P value	0.0664
Exact or approximate P value?	Exact
P value summary	ns
Significantly different (P < 0.05)?	No
One- or two-tailed P value?	Two-tailed
Sum of ranks in column A,B	43 , 93
Mann-Whitney U	15
Difference between medians
Median of column A	0.000, n=7
Median of column B	0.05000, n=9
Difference: Actual	0.05
Difference: Hodges-Lehmann	0.05
Table Analyzed	MP-oct-water vs A23187
Column A	water
vs.	vs.
Column B	A23187
Kolmogorov-Smirnov test
P value	0.1005
Exact or approximate P value?	Exact
P value summary	ns
Significantly different (P < 0.05)?	No
Kolmogorov-Smirnov D	0.5238
