# Supplementary material for: Ethylene-independent signaling by the ethylene precursor ACC in Arabidopsis ovular pollen tube attraction
Source: Nat Commun. 2020 Aug 14;11:4082. doi: 10.1038/s41467-020-17819-9 (PMC7429864; doi:10.1038/s41467-020-17819-9)
Supplement: Supplementary file 6 — Source Data [file 41467_2020_17819_MOESM6_ESM.zip › Raw data submitted-updated 07.13.20-NC/Table-1.xlsx]

## Sheet: No.1
No.1: WT pollen-WT pistil- WT ovules (left)+WT ovules (right) n=7
No.1: WT pollen-WT pistil- WT ovules (left)+WT ovules (right)	Turn to WT ovules-LEFT	Turn to WT ovules-RIGHT	Undetermined
1	13	17	10
2	7	9	5
3	13	14	2
4	20	16	5
5	13	14	8
6	15	15	7
7	12	11	3
SUM		93	96	40	229
		0.406114	0.419214	0.174672

## Sheet: No.3a
No.3a: WT pollen-WT pistil-WT ovules +acsovules (competition) n=19
No	Turn to WT	Turn to acs octuple	Undetermined
1	19	10	4
2	15	8	1
3	14	12	2
4	10	9	0
5	14	2	0
6	11	0	1
7	14	9	1
8	8	14	2
9	11	7	1
10	5	1	2
11	13	9	4
12	10	7	3
13	10	6	1
14	10	6	3
15	10	4	0
16	3	1	0
17	13	7	0
18	19	12	5
19	18	16	6
SUM		227	140	36	403
Percentage(%)		0.563275	0.347395	0.08933

## Sheet: No.6
No.6: acs pollen-WT pistil-WT ovules+acs ovules (competition) n=10
	Turn to WT	Turn to acs octuple	Undetermined
1	8	0	4
2	3	11	4
3	15	9	2
4	14	11	7
5	12	2	7
6	10	8	4
7	14	18	4
8	11	4	9
9	12	7	5
10	19	8	10
SUM		118	78	56	252
		0.468254	0.309524	0.222222

## Sheet: No.4
No.4: WT pollen-acs pistil-WT ovules+acs ovules (competition) n=10
	Turn to WT	Turn to acs octuple	Undetermined
1	6	9	2
2	10	4	2
3	10	5	3
4	7	0	3
5	20	16	6
6	16	12	6
7	9	6	5
8	10	7	6
9	11	9	4
10	12	8	8
SUM		111	76	45	232
		0.478448	0.327586	0.193966

## Sheet: No.7a
No.7a: acs pollen-acs pistil-WT+acs (ovule competition) n=11
	Turn to WT	Turn to acs octuple	Undetermined
1	12	8	3
2	14	8	9
3	18	7	6
4	13	10	2
5	15	12	2
6	16	11	8
7	10	12	7
8	13	3	1
9	17	12	8
10	14	11	6
11	16	9	3
SUM		158	103	55	316
		0.5	0.325949	0.174051

## Sheet: No.3b(ACC rescue)
No.3b: WT pollen-WT pistil-WT ovules (pre-incubate in water)+acs ovules (pre-incubate in 1uM ACC) n=20
	Turn to WT	Turn to acs octuple	Undetermined
1	2	12	5
2	3	7	1
3	5	10	4
4	5	10	3
5	2	9	0
6	4	9	0
7	11	13	5
8	16	14	5
9	12	20	5
10	24	22	2
11	23	9	6
12	6	11	0
13	4	14	6
14	11	21	2
15	16	27	16
16	15	18	26
17	13	25	25
18	17	28	12
19	10	29	7
20	16	20	21
SUM		215	328	151	694
		0.309798	0.472622	0.217579

## Sheet: No.3d(Ethylene-new method)
No.3d: WT pollen-WT pistil-WT ovules incubate in AIR+acsovules incubate in 10 ppm ethylene (competition) n=13
	Turn to WT	Turn to acs octuple	Undetermined
1	17	9	2
2	8	6	7
3	6	4	5
4	14	5	5
5	27	15	11
6	12	20	14
7	19	9	20
8	12	9	14
9	14	9	14
10	11	14	6
11	9	16	14
12	19	13	14
13	10	11	17
SUM		178	140	143	461
		0.386117	0.303688	0.310195

## Sheet: No.3d(Ethylene-old method)
No.3d: WT pollen-WT pistil-WT ovules +acsovules (competition) both incubate in 10 ppm ethylene n=8
	Turn to WT	Turn to acs octuple	Undetermined
1	30	7	13
2	22	6	5
3	16	10	8
4	15	11	11
5	23	1	19
6	13	12	17
7	18	12	13
8	14	12	12
SUM		151	71	98	320
		0.471875	0.221875	0.30625

## Sheet: No.3c-water for both
No.3c: WT pollen-WT pistil-WT ovules (pre-incubate in water)+acs ovules (pre-incubate in water) n=4
No	Turn to WT	Turn to acs octuple	Undetermined
1	22	17	5
2	19	8	4
3	19	12	10
4	16	8	8
SUM		76	45	27	148
		0.513514	0.304054	0.182432

## Sheet: No.10
No.10: WT pollen-WT pistil-WT ovules (pre-incubate in water)+WT ovules (pre-incubate in 1 uM ACC) n=10
No.1: WT pollen-WT pistil- WT ovules+H2O (left)+WT ovules+1uM ACC (right)	Turn to WT ovules+H2O	Turn to WT ovules+1 uM ACC	Undetermined
1	33	32	16
2	21	28	13
3	18	20	16
4	13	14	9
5	33	14	14
6	23	32	14
7	16	25	14
8	23	25	20
9	21	12	15
10	14	15	15
SUM		215	217	146	578
		0.371972	0.375433	0.252595

[truncated: 2 more sheets: No.9a&b&c (Agar block&beads), Chi square]
